# Supplementary material for: Integrated transcriptome and small RNA sequencing analyses reveal a drought stress response network in Sophora tonkinensis
Source: BMC Plant Biol. 2021 Dec 2;21:566. doi: 10.1186/s12870-021-03334-6 (PMC8641164; doi:10.1186/s12870-021-03334-6)
Supplement: Supplementary file 4 — Additional file 4: Table S1. Primers used for qRT-PCR. [file 12870_2021_3334_MOESM4_ESM.xlsx]

## Sheet: Unigene
Unigene	Gene name	Primer	Sequence
c88287.graph_c0	StCHS	Forward primer	CTGGTGAAGGACTTGATTGG
		Reverse primer	ATGTCTATGGCGGCACTA
c97569.graph_c0	StWRKY72	Forward primer	CTACGAAGGCAACCACAA
		Reverse primer	GGTAATGAGGCAGAGTTAGAG
c94570.graph_c0	StbHLH	Forward primer	CAACAACAACCACCACTACAAT
		Reverse primer	GCTTCTCCTTCATTCGGTCT
c70317.graph_c0	StZAT11	Forward primer	GCAAACTCCAACCCACAAATAG
		Reverse primer	AGCCACAAGAAGCCAAGG
c94681.graph_c0	StDREB2	Forward primer	CGATAGCGGTGGTGTAAGAA
		Reverse primer	TTGGGATAAGGATGAGGAAGTG
c76480.graph_c1	StERF1	Forward primer	CCTCCTTACTCCTCTGAACAC
		Reverse primer	ACTCAAGCATTACTATCACATCCA
c100937.graph_c1	StCAO	Forward primer	CCAAGGAGACCATAGACTGAC
		Reverse primer	GCTGTTCGTGCCATATCAAG
c105387.graph_c1	StCAO	Forward primer	TTGCTGGTGGAGTTGAGA
		Reverse primer	GACCTACGGACTTCTGCT
c100636.graph_c0	StWAT1	Forward primer	CGCAAGCACCAATGAGTGAG
		Reverse primer	GGCCTCCATCCAGTCAGTTC
c86157.graph_c0	StSULTR3	Forward primer	GGTGACAAACTCTCTCGGGG
		Reverse primer	TCTGTTTTCAGGGCCGAGAC
c94181.graph_c0	StRE1	Forward primer	CCCCATTCTGCTGTGGTGTA
		Reverse primer	TGTTGCGAACAGATCGTGGA
c103018.graph_c0	actin	Forward primer	GACGCCGAGGATATTCAAC
		Reverse primer	GACGAGGACGACCTACAA

## Sheet: miRNA
miRNA	Primer	Sequence
Sto-miR398b	Forward primer	TAGTCGCCCCTGGTCGTATC
	Reverse primer	GTCGTATCCAGTGCAGGGTCCGAGGTATTCGCACTGGATACGACCAGGGGCGACCTGAGAACACA
Sto-miR482d	Forward primer	CGAATGGGCGGTTTGGGA
	Reverse primer	GTCGTATCCAGTGCAGGGTCCGAGGTATTCGCACTGGATACGACTCTTTCCCAAACCGCCCATTC
Sto-miR156z	Forward primer	CGGATTGGAGTGAAGGGAGC
	Reverse primer	GTCGTATCCAGTGCAGGGTCCGAGGTATTCGCACTGGATACGACAGCTCCCTTCACTCCAAT
unconservative_c105400.graph_c1_8849	Forward primer	CGGGCATTCGTCGTATCCAG
	Reverse primer	GTCGTATCCAGTGCAGGGTCCGAGGTATTCGCACTGGATACGACGAATGCAGTGAATACAGGAAA
unconservative_c61463.graph_c0_30991	Forward primer	CGGCAGAGTCGTATCCAGTG
	Reverse primer	GTCGTATCCAGTGCAGGGTCCGAGGTATTCGCACTGGATACGACTCTGTTTGAAAGAAGTGGGAA
Sto-miR172c	Forward primer	AGGGCAGGTCGTATCCAGTG
	Reverse primer	GTCGTATCCAGTGCAGGGTCCGAGGTATTCGCACTGGATACGACCTGCAGCATCATCAAGATTCT
Sto-miR5225	Forward primer	CGCCTGTCGTAGGAGAGATGA
	Reverse primer	GTCGTATCCAGTGCAGGGTCCGAGGTATTCGCACTGGATACGACGCGTCATCTCTCCTACGACAGG
Sto-miR167h	Forward primer	GCCTTGAGTCGTATCCAGTGC
	Reverse primer	GTCGTATCCAGTGCAGGGTCCGAGGTATTCGCACTGGATACGACTCAGATCATGCTGGCAGCTTCA
18s	Forward primer	GGAAGTTTGAGGCAATAACAGG
	Reverse primer	ATTGCAATGATCTATCCCCATC
