# Supplementary material for: Integrated transcriptome and small RNA sequencing analyses reveal a drought stress response network in Sophora tonkinensis
Source: BMC Plant Biol. 2021 Dec 2;21:566. doi: 10.1186/s12870-021-03334-6 (PMC8641164; doi:10.1186/s12870-021-03334-6)
Supplement: Supplementary file 5 — Additional file 5: Table S2. Differentially regulated genes in CK vs. MDT and CK vs. SDT. [file 12870_2021_3334_MOESM5_ESM.xlsx]

## Sheet: CK vs. MDT
Unigene ID	CK1 FPKM	CK2 FPKM	CK3 FPKM	MDT1 FPKM	MDT2 FPKM	MDT3 FPKM	FDR	log2FC	regulated	COG_class	COG_class_annotation	GO_annotation	KEGG_annotation	KOG_class	KOG_class_annotation	Pfam_annotation	Swissprot_annotation	eggNOG_class	eggNOG_class_annotation	nr_annotation
c100024.graph_c1	0.97	1.15	1.28	7.46	6.19	5.56	3.87942e-22	1.78786	up	--	--	Molecular Function: DNA clamp loader activity (GO:0003689);; Molecular Function: ATP binding (GO:0005524);; Cellular Component: DNA replication factor C complex (GO:0005663);; Biological Process: DNA-dependent DNA replication (GO:0006261);;	K10756|1.64138e-10|gmx:100782652|K10756 replication factor C subunit 3/5 | (RefSeq) replication factor C subunit 3-like	[L]	Replication, recombination and repair	--	Replication factor C subunit 5 OS=Arabidopsis thaliana OX=3702 GN=RFC5 PE=1 SV=1	L	Replication, recombination and repair	PREDICTED: replication factor C subunit 3 [Lupinus angustifolius]
c100063.graph_c1	60.58	66.29	63.56	32.84	32.29	31.57	5.44591e-55	-1.00727	down	[P]	Inorganic ion transport and metabolism	Molecular Function: molybdate ion transmembrane transporter activity (GO:0015098);; Biological Process: molybdate ion transport (GO:0015689);; Cellular Component: integral component of membrane (GO:0016021);;	--	--	--	Molybdate transporter of MFS superfamily	Molybdate transporter 1 OS=Arabidopsis thaliana OX=3702 GN=MOT1 PE=1 SV=1	P	Inorganic ion transport and metabolism	hypothetical protein PHAVU_001G056300g [Phaseolus vulgaris]
c100176.graph_c1	0.78	2.31	1.43	8.09	9.48	9.41	1.14643e-10	1.26817	up	--	--	--	--	--	--	--	--	--	--	--
c100424.graph_c0	0.91	0.89	0.89	2.98	3.26	3.55	1.97811e-08	1.10725	up	--	--	--	--	--	--	--	--	L	Replication, recombination and repair	polyprotein [Cajanus cajan]
c100626.graph_c0	0.2	0.29	0.21	2.28	2.1	1.98	7.88732e-21	1.75299	up	[K]	Transcription	--	--	[R]	General function prediction only	WD domain, G-beta repeat;; PQQ-like domain;; Nucleoporin Nup120/160	Protein JINGUBANG OS=Arabidopsis thaliana OX=3702 GN=JGB PE=1 SV=1	S	Function unknown	PREDICTED: kinesin-related protein 8-like [Lupinus angustifolius]
c100636.graph_c0	0.07	0.21	0.45	34.29	38.24	38.33	5.10843e-223	4.81252	up	--	--	Cellular Component: membrane (GO:0016020);;	--	--	--	EamA-like transporter family	WAT1-related protein At1g68170 OS=Arabidopsis thaliana OX=3702 GN=At1g68170 PE=3 SV=1	S	Function unknown	PREDICTED: WAT1-related protein At1g68170-like [Lupinus angustifolius]
c100750.graph_c1	0.45	0.28	0.31	3.33	3.07	2.78	3.49377e-21	1.76696	up	--	--	Biological Process: amino acid transmembrane transport (GO:0003333);; Cellular Component: plasma membrane (GO:0005886);; Molecular Function: amino acid transmembrane transporter activity (GO:0015171);; Cellular Component: integral component of membrane (GO:0016021);;	--	[E]	Amino acid transport and metabolism	Transmembrane amino acid transporter protein;; Tryptophan/tyrosine permease family	Lysine histidine transporter 2 OS=Arabidopsis thaliana OX=3702 GN=LHT2 PE=1 SV=1	E	Amino acid transport and metabolism	PREDICTED: lysine histidine transporter 2 [Lupinus angustifolius]
c100832.graph_c1	2.09	2.59	2.19	7.29	7.38	7.79	1.14876e-56	1.72672	up	[K]	Transcription	Molecular Function: nucleotide binding (GO:0000166);; Cellular Component: membrane (GO:0016020);; Molecular Function: kinase activity (GO:0016301);; Biological Process: phosphorylation (GO:0016310);;	--	--	--	Leucine rich repeat;; Leucine Rich repeats (2 copies);; Protein kinase domain;; Protein tyrosine kinase	Probable inactive receptor kinase At2g26730 OS=Arabidopsis thaliana OX=3702 GN=At2g26730 PE=1 SV=1	T	Signal transduction mechanisms	PREDICTED: probable inactive receptor kinase At2g26730 [Lupinus angustifolius]
c101130.graph_c2	0.79	0.57	0.67	26.16	24.83	25.22	1.77298e-129	3.70195	up	[G]	Carbohydrate transport and metabolism	Cellular Component: integral component of plasma membrane (GO:0005887);; Cellular Component: plant-type vacuole membrane (GO:0009705);; Biological Process: cellular water homeostasis (GO:0009992);; Molecular Function: water channel activity (GO:0015250);; Molecular Function: glycerol channel activity (GO:0015254);; Biological Process: ion transmembrane transport (GO:0034220);; Cellular Component:…	--	[G]	Carbohydrate transport and metabolism	Major intrinsic protein	Aquaporin PIP-type OS=Atriplex canescens OX=35922 PE=2 SV=1	G	Carbohydrate transport and metabolism	PREDICTED: probable aquaporin TIP-type [Lupinus angustifolius]
c101139.graph_c0	46.3	41.84	40.79	170.8	171.96	175.14	0	2.03192	up	[H]	Coenzyme transport and metabolism	Cellular Component: cytosol (GO:0005829);; Molecular Function: O-methyltransferase activity (GO:0008171);; Biological Process: aromatic compound biosynthetic process (GO:0019438);; Molecular Function: quercetin 3-O-methyltransferase activity (GO:0030755);; Biological Process: methylation (GO:0032259);; Molecular Function: protein dimerization activity (GO:0046983);;	--	[R]	General function prediction only	O-methyltransferase;; Dimerisation domain;; O-methyltransferase	(R,S)-reticuline 7-O-methyltransferase OS=Papaver somniferum OX=3469 GN=7OMT PE=1 SV=1	S	Function unknown	PREDICTED: (R,S)-reticuline 7-O-methyltransferase-like [Lupinus angustifolius]
c101164.graph_c0	2.05	3.16	3.74	5.77	6.95	6.69	6.07494e-08	1.0422	up	[H]	Coenzyme transport and metabolism	Biological Process: lipoate biosynthetic process (GO:0009107);; Biological Process: protein lipoylation (GO:0009249);; Cellular Component: chloroplast (GO:0009507);; Molecular Function: lipoate synthase activity (GO:0016992);; Molecular Function: 4 iron, 4 sulfur cluster binding (GO:0051539);;	K03644|1.14748e-26|vra:106770885|K03644 lipoyl synthase [EC:2.8.1.8] | (RefSeq) lipoyl synthase, chloroplastic	--	--	GDSL/SGNH-like Acyl-Esterase family found in Pmr5 and Cas1p	Lipoyl synthase 1, chloroplastic OS=Populus trichocarpa OX=3694 GN=LIP1P-1 PE=3 SV=1	H	Coenzyme transport and metabolism	unknown [Lotus japonicus]
c101410.graph_c0	40.91	41.37	43.91	13.61	14.7	11.3	2.06066e-71	-1.5885	down	[Q]	Secondary metabolites biosynthesis, transport and catabolism	Molecular Function: iron ion binding (GO:0005506);; Molecular Function: dioxygenase activity (GO:0051213);; Biological Process: oxidation-reduction process (GO:0055114);;	--	[QR]	--	2OG-Fe(II) oxygenase superfamily;; non-haem dioxygenase in morphine synthesis N-terminal	Protein DMR6-LIKE OXYGENASE 1 OS=Arabidopsis thaliana OX=3702 GN=DLO1 PE=1 SV=1	S	Function unknown	protein DMR6-LIKE OXYGENASE 1-like [Cajanus cajan]
c101622.graph_c0	6.2	7.78	5.49	19.23	16.09	17.3	5.8747e-18	1.20593	up	--	--	--	--	[O]	Posttranslational modification, protein turnover, chaperones	--	5&apos;-adenylylsulfate reductase 1, chloroplastic OS=Arabidopsis thaliana OX=3702 GN=APR1 PE=1 SV=2	P	Inorganic ion transport and metabolism	PREDICTED: uncharacterized protein LOC109357717 isoform X2 [Lupinus angustifolius]
c101812.graph_c3	16.52	15.8	16.64	5.47	6.25	6.33	4.97452e-25	-1.23844	down	--	--	Molecular Function: transferase activity, transferring acyl groups other than amino-acyl groups (GO:0016747);;	--	--	--	Transferase family	Spermidine coumaroyl-CoA acyltransferase OS=Arabidopsis thaliana OX=3702 GN=SCT PE=1 SV=1	S	Function unknown	PREDICTED: spermidine sinapoyl CoA acyltransferase [Glycine max]
c101917.graph_c1	11.02	6.98	7.67	27.26	29.08	29.97	2.80874e-51	1.97455	up	--	--	--	--	--	--	--	--	--	--	--
c102079.graph_c0	0.83	0.47	0.51	2.57	3.06	3.35	9.17764e-09	1.1457	up	--	--	Molecular Function: catalytic activity (GO:0003824);; Molecular Function: pyridoxal phosphate binding (GO:0030170);;	K01761|2.59975e-14|gra:105765340|K01761 methionine-gamma-lyase [EC:4.4.1.11] | (RefSeq) methionine gamma-lyase-like	[E]	Amino acid transport and metabolism	--	Methionine gamma-lyase OS=Arabidopsis thaliana OX=3702 GN=MGL PE=1 SV=1	E	Amino acid transport and metabolism	methionine gamma-lyase-like [Olea europaea var. sylvestris]
c102221.graph_c0	13.89	13.84	15.38	32.62	34.15	30.44	3.00044e-34	1.14391	up	[EH]	Amino acid transport and metabolism ;; Coenzyme transport and metabolism	Biological Process: branched-chain amino acid metabolic process (GO:0009081);; Molecular Function: L-leucine transaminase activity (GO:0052654);; Molecular Function: L-valine transaminase activity (GO:0052655);; Molecular Function: L-isoleucine transaminase activity (GO:0052656);;	K00826|1.22553e-154|gmx:100778723|K00826 branched-chain amino acid aminotransferase [EC:2.6.1.42] | (RefSeq) putative branched-chain-amino-acid aminotransferase 7	[E]	Amino acid transport and metabolism	Amino-transferase class IV	Putative branched-chain-amino-acid aminotransferase 7 OS=Arabidopsis thaliana OX=3702 GN=BCAT7 PE=5 SV=1	E	Amino acid transport and metabolism	hypothetical protein TanjilG_25642 [Lupinus angustifolius]
c102452.graph_c1	3.11	2.72	2.9	1.3	1.52	0.83	9.66317e-08	-1.02897	down	--	--	--	--	[R]	General function prediction only	zinc-binding in reverse transcriptase;; Reverse transcriptase-like	Putative ribonuclease H protein At1g65750 OS=Arabidopsis thaliana OX=3702 GN=At1g65750 PE=3 SV=1	S	Function unknown	PREDICTED: uncharacterized protein LOC109338930 [Lupinus angustifolius]
c102641.graph_c0	22.21	27.73	24.09	7.54	6.44	7.22	6.2484e-43	-1.58609	down	[Q]	Secondary metabolites biosynthesis, transport and catabolism	Molecular Function: metal ion binding (GO:0046872);; Molecular Function: dioxygenase activity (GO:0051213);; Biological Process: oxidation-reduction process (GO:0055114);;	--	[QR]	--	2OG-Fe(II) oxygenase superfamily;; non-haem dioxygenase in morphine synthesis N-terminal	Feruloyl CoA ortho-hydroxylase 1 OS=Arabidopsis thaliana OX=3702 GN=F6&apos;H1 PE=1 SV=1	S	Function unknown	PREDICTED: feruloyl CoA ortho-hydroxylase 1-like [Lupinus angustifolius]
c102835.graph_c0	1.44	1.2	1.26	5.45	4.94	4.76	2.60876e-19	1.47383	up	--	--	Biological Process: metabolic process (GO:0008152);; Molecular Function: transferase activity, transferring hexosyl groups (GO:0016758);;	K13496|0|vra:106757418|K13496 UDP-glucosyl transferase 73C [EC:2.4.1.-] | (RefSeq) UDP-glycosyltransferase 73C3-like	[GC]	--	--	UDP-glycosyltransferase 73C2 OS=Arabidopsis thaliana OX=3702 GN=UGT73C2 PE=3 SV=1	S	Function unknown	PREDICTED: UDP-glycosyltransferase 73C3-like [Lupinus angustifolius]
c102962.graph_c0	10.39	13.62	10.46	29.33	33.5	29.59	5.95527e-35	1.36726	up	[O]	Posttranslational modification, protein turnover, chaperones	Molecular Function: carnitine O-palmitoyltransferase activity (GO:0004095);; Cellular Component: intracellular (GO:0005622);; Biological Process: intracellular signal transduction (GO:0035556);; Molecular Function: metal ion binding (GO:0046872);;	K17609|1.11077e-91|adu:107460155|K17609 nucleoredoxin [EC:1.8.1.8] | (RefSeq) probable nucleoredoxin 2	[R]	General function prediction only	Thioredoxin-like	Probable nucleoredoxin 1-2 OS=Oryza sativa subsp. japonica OX=39947 GN=Os03g0405900 PE=2 SV=1	O	Posttranslational modification, protein turnover, chaperones	probable nucleoredoxin 2 isoform X2 [Arachis duranensis]
c102990.graph_c0	16.01	14.29	13.4	29.42	26.74	29.23	9.36017e-56	1.45498	up	[N]	Cell motility	Cellular Component: integral component of membrane (GO:0016021);; Molecular Function: cellulose synthase (UDP-forming) activity (GO:0016760);; Biological Process: cellulose biosynthetic process (GO:0030244);; Biological Process: cell wall organization (GO:0071555);;	--	--	--	Cellulose synthase;; Cellulose synthase;; Cellulose synthase	Cellulose synthase-like protein B3 OS=Arabidopsis thaliana OX=3702 GN=CSLB3 PE=2 SV=1	M	Cell wall/membrane/envelope biogenesis	Cellulose_synt domain-containing protein [Cephalotus follicularis]
c103066.graph_c1	98.47	99.93	101.8	42.26	39.81	35.5	1.49452e-89	-1.31247	down	[H]	Coenzyme transport and metabolism	Molecular Function: O-methyltransferase activity (GO:0008171);; Molecular Function: quercetin 3-O-methyltransferase activity (GO:0030755);; Biological Process: methylation (GO:0032259);; Molecular Function: protein dimerization activity (GO:0046983);;	K13066|9.31994e-125|gmx:100788873|K13066 caffeic acid 3-O-methyltransferase [EC:2.1.1.68] | (RefSeq) caffeic acid 3-O-methyltransferase-like	[R]	General function prediction only	Dimerisation domain;; O-methyltransferase	Anthranilate N-methyltransferase OS=Ruta graveolens OX=37565 PE=1 SV=1	S	Function unknown	PREDICTED: anthranilate N-methyltransferase-like [Lupinus angustifolius]
c103083.graph_c0	0.24	0.15	0.27	4.45	3.56	4.72	4.12832e-49	2.58316	up	[O]	Posttranslational modification, protein turnover, chaperones	Molecular Function: serine-type endopeptidase activity (GO:0004252);; Cellular Component: cell wall (GO:0005618);; Biological Process: proteolysis (GO:0006508);;	--	--	--	Subtilase family;; Peptidase inhibitor I9	Subtilisin-like protease SBT1.9 OS=Arabidopsis thaliana OX=3702 GN=SBT1.9 PE=2 SV=1	O	Posttranslational modification, protein turnover, chaperones	Subtilisin-like protease [Glycine soja]
c103312.graph_c0	35.64	37.08	35.37	16	15.88	15.83	1.29432e-21	-1.03588	down	--	--	Molecular Function: jasmonate O-methyltransferase activity (GO:0030795);; Biological Process: methylation (GO:0032259);;	K08241|4.66832e-51|gmx:100814233|K08241 jasmonate O-methyltransferase [EC:2.1.1.141] | (RefSeq) salicylate carboxymethyltransferase-like	--	--	SAM dependent carboxyl methyltransferase	Salicylate carboxymethyltransferase OS=Clarkia breweri OX=36903 GN=SAMT PE=1 SV=1	--	--	hypothetical protein GLYMA_16G134500 [Glycine max]
c103502.graph_c0	26.46	23	24.34	67.5	68.79	62.42	3.23411e-83	1.39246	up	[QV]	Secondary metabolites biosynthesis, transport and catabolism ;; Defense mechanisms	Cellular Component: membrane (GO:0016020);; Molecular Function: oxidoreductase activity, acting on paired donors, with incorporation or reduction of molecular oxygen, NAD(P)H as one donor, and incorporation of one atom of oxygen (GO:0016709);; Biological Process: secondary metabolite biosynthetic process (GO:0044550);; Molecular Function: metal ion binding (GO:0046872);;	--	[Q]	Secondary metabolites biosynthesis, transport and catabolism	Cytochrome P450;; Cytochrome P450	Geraniol 8-hydroxylase OS=Catharanthus roseus OX=4058 GN=CYP76B6 PE=1 SV=1	Q	Secondary metabolites biosynthesis, transport and catabolism	PREDICTED: geraniol 8-hydroxylase-like isoform X1 [Lupinus angustifolius]
c103534.graph_c2	17.37	20.15	19.18	31.21	30.77	30.85	2.78703e-28	1.00716	up	[GER]	Carbohydrate transport and metabolism ;; Amino acid transport and metabolism ;; General function prediction only	Cellular Component: plasma membrane (GO:0005886);; Cellular Component: integral component of membrane (GO:0016021);; Molecular Function: transmembrane transporter activity (GO:0022857);; Biological Process: transmembrane transport (GO:0055085);;	--	--	--	EamA-like transporter family	WAT1-related protein At5g07050 OS=Arabidopsis thaliana OX=3702 GN=At5g07050 PE=2 SV=1	S	Function unknown	PREDICTED: WAT1-related protein At5g07050 isoform X1 [Glycine max]
c103599.graph_c2	1.09	0.72	0.19	31.74	37.27	36.6	6.81356e-168	4.17988	up	--	--	--	--	[D]	Cell cycle control, cell division, chromosome partitioning	--	--	S	Function unknown	PREDICTED: uncharacterized protein LOC101496422 [Cicer arietinum]
c103627.graph_c0	7.52	10.68	11.31	2.08	2.97	2.34	2.82121e-23	-1.53023	down	--	--	--	--	--	--	Sieve element occlusion N-terminus;; Sieve element occlusion C-terminus	Protein SIEVE ELEMENT OCCLUSION B OS=Arabidopsis thaliana OX=3702 GN=SEOB PE=1 SV=1	--	--	hypothetical protein glysoja_040438 [Glycine soja]
c103879.graph_c0	19.1	19.86	17.19	54.37	52.55	45.61	1.57749e-51	1.34605	up	--	--	Cellular Component: plant-type cell wall (GO:0009505);;	--	--	--	Protein of unknown function (DUF642)	--	S	Function unknown	PREDICTED: uncharacterized protein LOC109347786 [Lupinus angustifolius]
c103892.graph_c0	21.98	19.13	23.21	45.49	44.02	46.33	1.00986e-33	1.02015	up	--	--	Biological Process: anaerobic respiration (GO:0009061);; Biological Process: peptidyl-cysteine oxidation (GO:0018171);; Molecular Function: cysteamine dioxygenase activity (GO:0047800);; Biological Process: detection of hypoxia (GO:0070483);;	K10712|2.39064e-133|gmx:100805101|K10712 cysteamine dioxygenase [EC:1.13.11.19] | (RefSeq) 2-aminoethanethiol dioxygenase-like	[S]	Function unknown	PCO_ADO	Plant cysteine oxidase 4 OS=Arabidopsis thaliana OX=3702 GN=PCO4 PE=1 SV=2	S	Function unknown	PREDICTED: uncharacterized protein LOC100805101 isoform X2 [Glycine max]
c103951.graph_c0	3.11	3.11	3.46	16.9	15.5	16.6	4.08139e-55	1.98745	up	[T]	Signal transduction mechanisms	--	--	--	--	--	--	--	--	PREDICTED: universal stress protein PHOS34-like [Lupinus angustifolius]
c103970.graph_c0	6.76	4.89	6.11	2.18	1.98	1.73	1.50679e-10	-1.13468	down	--	--	--	--	--	--	--	--	--	--	--
c104028.graph_c0	24.36	23.13	24.02	52.66	47.17	49.62	2.3573e-52	1.08134	up	[G]	Carbohydrate transport and metabolism	Biological Process: flavonoid biosynthetic process (GO:0009813);; Cellular Component: intracellular membrane-bounded organelle (GO:0043231);; Biological Process: flavonoid glucuronidation (GO:0052696);; Molecular Function: quercetin 3-O-glucosyltransferase activity (GO:0080043);; Molecular Function: quercetin 7-O-glucosyltransferase activity (GO:0080044);;	--	[GC]	--	UDP-glucoronosyl and UDP-glucosyl transferase	Crocetin glucosyltransferase, chloroplastic OS=Gardenia jasminoides OX=114476 GN=UGT75L6 PE=1 SV=1	S	Function unknown	crocetin glucosyltransferase, chloroplastic-like [Cajanus cajan]
c104047.graph_c0	44.18	45.59	50.26	21.99	19.64	23.98	2.05819e-29	-1.02279	down	[R]	General function prediction only	Molecular Function: chitinase activity (GO:0004568);; Biological Process: carbohydrate metabolic process (GO:0005975);; Biological Process: chitin catabolic process (GO:0006032);; Molecular Function: chitin binding (GO:0008061);; Biological Process: cell wall macromolecule catabolic process (GO:0016998);;	K01183|1.64994e-149|gmx:100778526|K01183 chitinase [EC:3.2.1.14] | (RefSeq) endochitinase PR4-like	[R]	General function prediction only	Chitinase class I;; Chitin recognition protein	Endochitinase EP3 OS=Arabidopsis thaliana OX=3702 GN=EP3 PE=1 SV=1	G	Carbohydrate transport and metabolism	PREDICTED: endochitinase PR4 [Lupinus angustifolius]
c104475.graph_c1	45.84	38.78	39.18	17.17	18.94	18.98	6.06768e-41	-1.10733	down	--	--	Molecular Function: ATP binding (GO:0005524);; Cellular Component: plasma membrane (GO:0005886);; Cellular Component: integral component of membrane (GO:0016021);; Molecular Function: ATPase activity, coupled to transmembrane movement of substances (GO:0042626);; Biological Process: transmembrane transport (GO:0055085);;	--	[Q]	Secondary metabolites biosynthesis, transport and catabolism	ABC-2 type transporter;; ABC-2 type transporter;; ABC-2 type transporter	Pleiotropic drug resistance protein 3 OS=Nicotiana tabacum OX=4097 GN=PDR3 PE=2 SV=1	V	Defense mechanisms	PREDICTED: pleiotropic drug resistance protein 3-like [Lupinus angustifolius]
c104702.graph_c0	2.3	2.51	2.29	7.2	6.33	6.43	9.84982e-31	1.353	up	[CHR]	Energy production and conversion ;; Coenzyme transport and metabolism ;; General function prediction only	--	--	--	--	RWP-RK domain;; PB1 domain;; D-isomer specific 2-hydroxyacid dehydrogenase, NAD binding domain;; D-isomer specific 2-hydroxyacid dehydrogenase, catalytic domain;; NAD binding domain of 6-phosphogluconate dehydrogenase	Protein NLP2 OS=Arabidopsis thaliana OX=3702 GN=NLP2 PE=2 SV=3	--	--	nodule inception protein [Lotus japonicus]
c104702.graph_c1	0.7	0.54	0.3	6.43	6.07	4.95	6.43057e-25	1.91892	up	--	--	--	--	--	--	--	Protein NLP1 OS=Arabidopsis thaliana OX=3702 GN=NLP1 PE=2 SV=1	--	--	hypothetical protein PHAVU_009G115800g [Phaseolus vulgaris]
c104800.graph_c1	2.6	1.61	1.35	20.08	15.03	21.19	2.15964e-41	2.31001	up	--	--	--	--	--	--	--	--	--	--	--
c105007.graph_c0	30.44	31.38	30.83	6.64	6.3	5.98	1.15883e-216	-2.2102	down	--	;;	Molecular Function: kinase activity (GO:0016301);;	--	--	--	Protein tyrosine kinase;; Protein kinase domain;; Protein tyrosine kinase	Probable leucine-rich repeat receptor-like protein kinase At5g49770 OS=Arabidopsis thaliana OX=3702 GN=At5g49770 PE=2 SV=1	S	Function unknown	PREDICTED: probable leucine-rich repeat receptor-like protein kinase At5g49770 [Cicer arietinum]
c105011.graph_c0	0.42	0.84	0.81	3.19	2.28	2.9	3.55041e-07	1.00338	up	--	--	--	--	[R]	General function prediction only	Domain of unknown function (DUF4283);; Zinc knuckle	--	--	--	PREDICTED: uncharacterized protein LOC109353873 [Lupinus angustifolius]
c105101.graph_c0	5.29	5.64	5.19	48.32	49.29	46.14	2.54409e-243	3.05471	up	--	--	--	--	--	--	Stress up-regulated Nod 19	--	S	Function unknown	PREDICTED: uncharacterized protein LOC109362543 [Lupinus angustifolius]
c105188.graph_c1	3.93	3.89	4.49	1.8	1.2	1.24	3.62815e-10	-1.15606	down	--	--	--	--	[R]	General function prediction only	--	Retrovirus-related Pol polyprotein from transposon RE2 OS=Arabidopsis thaliana OX=3702 GN=RE2 PE=4 SV=1	L	Replication, recombination and repair	uncharacterized protein LOC109796007 [Cajanus cajan]
c105420.graph_c0	0.92	0.61	0.39	3.63	4.02	4.56	5.20148e-11	1.2871	up	--	--	--	--	--	--	--	--	--	--	--
c105463.graph_c0	1.26	1.49	1.69	5.14	4.39	5.31	7.95845e-16	1.30003	up	--	--	--	--	[R]	General function prediction only	GAG-pre-integrase domain;; Integrase core domain;; gag-polypeptide of LTR copia-type	Retrovirus-related Pol polyprotein from transposon TNT 1-94 OS=Nicotiana tabacum OX=4097 PE=2 SV=1	S	Function unknown	Copia protein [Cajanus cajan]
c105623.graph_c1	2.78	2.42	2.51	1.97	1.28	1.79	2.20829e-14	-1.27832	down	--	--	--	--	[R]	General function prediction only	Domain of unknown function (DUF4283)	Putative ribonuclease H protein At1g65750 OS=Arabidopsis thaliana OX=3702 GN=At1g65750 PE=3 SV=1	S	Function unknown	hypothetical protein TSUD_388800 [Trifolium subterraneum]
c105632.graph_c1	0.19	0.09	0.17	10.42	9.9	8.56	4.35515e-44	2.56493	up	[H]	Coenzyme transport and metabolism	Cellular Component: cytosol (GO:0005829);; Biological Process: aromatic compound biosynthetic process (GO:0019438);; Molecular Function: licodione 2'-O-methyltransferase activity (GO:0030751);; Biological Process: methylation (GO:0032259);; Molecular Function: isoliquiritigenin 2'-O-methyltransferase activity (GO:0033802);; Molecular Function: protein dimerization activity (GO:0046983);;	K13066|1.69603e-47|gmx:100798295|K13066 caffeic acid 3-O-methyltransferase [EC:2.1.1.68] | (RefSeq) isoliquiritigenin 2'-O-methyltransferase	[R]	General function prediction only	--	Isoliquiritigenin 2&apos;-O-methyltransferase OS=Medicago sativa OX=3879 PE=1 SV=1	S	Function unknown	Isoliquiritigenin 2&apos;-O-methyltransferase [Glycine soja]
c105691.graph_c2	15.42	7.83	8.45	0.86	1.82	1.42	2.33408e-11	-1.31353	down	--	--	--	--	--	--	--	--	--	--	--
c105755.graph_c0	6.44	5.08	4.89	15.83	13.18	12.52	5.97143e-16	1.11629	up	--	--	--	--	[R]	General function prediction only	--	RNA-directed DNA polymerase homolog OS=Oenothera berteroana OX=3950 PE=4 SV=1	L	Replication, recombination and repair	Ty3/gypsy retrotransposon protein [Trifolium pratense]
c105864.graph_c1	1.63	0.99	0.16	5.68	8.69	6.21	1.97593e-20	1.77032	up	--	--	--	--	[R]	General function prediction only	--	--	S	Function unknown	Polynucleotidyl transferase, Ribonuclease H fold [Medicago truncatula]
c106183.graph_c0	0.53	0.18	0.47	2.72	5.04	2.9	6.90826e-22	1.78444	up	--	--	Cellular Component: membrane (GO:0016020);; Molecular Function: transferase activity, transferring acyl groups (GO:0016746);;	--	--	--	--	Probable long-chain-alcohol O-fatty-acyltransferase 3 OS=Arabidopsis thaliana OX=3702 GN=AT3 PE=3 SV=1	S	Function unknown	probable long-chain-alcohol O-fatty-acyltransferase 5 isoform X1 [Arachis duranensis]
c106421.graph_c0	0.09	0	0.03	3.48	3.75	2.64	6.08232e-34	2.27641	up	--	--	Molecular Function: binding (GO:0005488);;	--	[R]	General function prediction only	--	Uncharacterized mitochondrial protein AtMg00810 OS=Arabidopsis thaliana OX=3702 GN=AtMg00810 PE=4 SV=1	L	Replication, recombination and repair	Retrovirus-related Pol polyprotein from transposon TNT 1-94 [Cajanus cajan]
c106469.graph_c0	141.67	141.73	138.71	38.83	42.95	36.69	1.05098e-203	-1.80347	down	--	--	--	--	--	--	--	--	--	--	--
c106499.graph_c0	0.03	0.06	0	7.24	8.14	5.24	5.69992e-73	3.20698	up	[R]	General function prediction only	Cellular Component: endoplasmic reticulum (GO:0005783);; Cellular Component: plasma membrane (GO:0005886);; Biological Process: auxin polar transport (GO:0009926);; Biological Process: auxin homeostasis (GO:0010252);; Molecular Function: auxin efflux transmembrane transporter activity (GO:0010329);;	--	--	--	Membrane transport protein;; Membrane transport protein	Probable auxin efflux carrier component 1b OS=Oryza sativa subsp. japonica OX=39947 GN=PIN1B PE=2 SV=1	U	Intracellular trafficking, secretion, and vesicular transport	putative auxin efflux carrier protein 7 [Medicago truncatula]
c106882.graph_c0	6.33	6.99	5.75	112.97	120.09	126.98	0	4.13428	up	--	--	--	--	[L]	Replication, recombination and repair	Late nodulin protein	Putative nuclear RNA export factor SDE5 OS=Arabidopsis thaliana OX=3702 GN=SDE5 PE=4 SV=1	S	Function unknown	putative nuclear RNA export factor SDE5 isoform X3 [Arachis duranensis]
c106923.graph_c0	2.39	2.01	1.57	8.83	9.44	8.99	2.40752e-72	1.97726	up	--	--	Cellular Component: nucleus (GO:0005634);;	--	--	--	--	--	S	Function unknown	PREDICTED: interaptin-like isoform X1 [Lupinus angustifolius]
c107302.graph_c0	5.83	6.44	6.25	2.59	2.24	3.05	4.5548e-13	-1.02845	down	--	--	--	--	--	--	--	--	S	Function unknown	hypothetical protein L195_g042823, partial [Trifolium pratense]
c107469.graph_c0	0	0	0	3.75	6.18	5.47	4.88827e-11	1.21945	up	--	--	--	--	--	--	--	--	--	--	--
c107469.graph_c1	0.62	0.87	0.95	1113.38	1187.96	1225.62	0	7.95743	up	[C]	Energy production and conversion	--	--	[C]	Energy production and conversion	zinc-binding in reverse transcriptase	Leghemoglobin-1 OS=Lupinus luteus OX=3873 PE=1 SV=3	C	Energy production and conversion	hypothetical protein TSUD_371690 [Trifolium subterraneum]
c107475.graph_c0	0.56	1.26	1.22	6.77	7.16	7.22	1.97593e-20	1.69379	up	--	--	--	--	--	--	--	--	--	--	--
c107515.graph_c0	37.18	30.06	27.21	13.82	18.7	17.01	4.80567e-40	-1.19123	down	--	--	--	--	--	--	--	--	--	--	--
c107947.graph_c2	1.17	0.77	1.17	6.8	5.99	5.93	2.03176e-24	1.77044	up	[P]	Inorganic ion transport and metabolism	Molecular Function: ATP binding (GO:0005524);; Cellular Component: integral component of plasma membrane (GO:0005887);; Biological Process: ATP biosynthetic process (GO:0006754);; Molecular Function: hydrogen-exporting ATPase activity, phosphorylative mechanism (GO:0008553);; Cellular Component: intracellular membrane-bounded organelle (GO:0043231);; Molecular Function: metal ion binding (GO:0046…	K01535|0|pop:POPTR_0014s04570g|K01535 H+-transporting ATPase [EC:3.6.3.6] | (RefSeq) H+-ATPase family protein	[P]	Inorganic ion transport and metabolism	E1-E2 ATPase;; haloacid dehalogenase-like hydrolase	Plasma membrane ATPase 1 OS=Nicotiana plumbaginifolia OX=4092 GN=PMA1 PE=2 SV=1	P	Inorganic ion transport and metabolism	hypothetical protein POPTR_014G046300v3 [Populus trichocarpa]
c107998.graph_c0	16.39	18.15	15.97	38.82	38.33	42.71	2.25447e-71	1.18795	up	[C]	Energy production and conversion	Molecular Function: L-lactate dehydrogenase activity (GO:0004459);; Cellular Component: cytoplasm (GO:0005737);; Biological Process: carbohydrate metabolic process (GO:0005975);; Biological Process: carboxylic acid metabolic process (GO:0019752);; Biological Process: oxidation-reduction process (GO:0055114);;	K00016|1.55423e-108|gmx:100814897|K00016 L-lactate dehydrogenase [EC:1.1.1.27] | (RefSeq) L-lactate dehydrogenase B-like	[C]	Energy production and conversion	lactate/malate dehydrogenase, NAD binding domain;; lactate/malate dehydrogenase, alpha/beta C-terminal domain	L-lactate dehydrogenase A OS=Hordeum vulgare OX=4513 PE=1 SV=1	C	Energy production and conversion	PREDICTED: L-lactate dehydrogenase-like [Lupinus angustifolius]
c108140.graph_c1	43.16	46.12	47.72	19.73	19.07	20.37	1.57753e-41	-1.01054	down	--	--	Molecular Function: zinc ion binding (GO:0008270);; Cellular Component: integral component of membrane (GO:0016021);;	--	[R]	General function prediction only	PPR repeat;; PPR repeat family;; PPR repeat;; DYW family of nucleic acid deaminases;; Pentatricopeptide repeat domain;; Chlorophyll A-B binding protein	Pentatricopeptide repeat-containing protein At2g29760, chloroplastic OS=Arabidopsis thaliana OX=3702 GN=PCMP-H33 PE=2 SV=1	S	Function unknown	PREDICTED: pentatricopeptide repeat-containing protein At1g08070, chloroplastic-like [Lupinus angustifolius]
c108267.graph_c0	13.53	13.67	12.31	26.47	28.7	28.96	1.81886e-46	1.05765	up	[E]	Amino acid transport and metabolism	Molecular Function: 3-dehydroquinate dehydratase activity (GO:0003855);; Molecular Function: shikimate 3-dehydrogenase (NADP+) activity (GO:0004764);; Biological Process: shikimate metabolic process (GO:0019632);; Molecular Function: NADP binding (GO:0050661);; Biological Process: oxidation-reduction process (GO:0055114);;	K13832|1.99455e-69|aip:107626109|K13832 3-dehydroquinate dehydratase / shikimate dehydrogenase [EC:4.2.1.10 1.1.1.25] | (RefSeq) bifunctional 3-dehydroquinate dehydratase/shikimate dehydrogenase, chloroplastic-like	[R]	General function prediction only	Shikimate dehydrogenase substrate binding domain;; Enoyl-(Acyl carrier protein) reductase	Bifunctional 3-dehydroquinate dehydratase/shikimate dehydrogenase, chloroplastic OS=Arabidopsis thaliana OX=3702 GN=EMB3004 PE=1 SV=1	E	Amino acid transport and metabolism	bifunctional 3-dehydroquinate dehydratase/shikimate dehydrogenase, chloroplastic isoform X3 [Arachis ipaensis]
c108370.graph_c0	1.88	2.37	2.08	7.22	8.46	6.95	4.4722e-29	1.57806	up	--	--	Molecular Function: transferase activity, transferring glycosyl groups (GO:0016757);;	K10798|0|pvu:PHAVU_011G093100g|K10798 poly [ADP-ribose] polymerase [EC:2.4.2.30] | (RefSeq) hypothetical protein	[KLO]	--	Poly(ADP-ribose) polymerase, regulatory domain;; WGR domain;; Poly(ADP-ribose) polymerase catalytic domain	Poly [ADP-ribose] polymerase 3 OS=Arabidopsis thaliana OX=3702 GN=PARP3 PE=2 SV=2	S	Function unknown	poly(ADP-ribose) polymerase domain protein, partial [Trifolium pratense]
c108462.graph_c3	6.83	7.08	7.4	30.1	30.9	31.98	8.20167e-211	2.1793	up	[T]	Signal transduction mechanisms	Molecular Function: peroxidase activity (GO:0004601);; Molecular Function: calcium ion binding (GO:0005509);; Cellular Component: integral component of membrane (GO:0016021);; Molecular Function: oxidoreductase activity, acting on NAD(P)H, oxygen as acceptor (GO:0050664);; Biological Process: oxidation-reduction process (GO:0055114);; Biological Process: cellular oxidant detoxification (GO:009886…	K13447|0|vra:106768869|K13447 respiratory burst oxidase [EC:1.6.3.- 1.11.1.-] | (RefSeq) respiratory burst oxidase homolog protein A-like	[PQ]	--	Ferric reductase like transmembrane component;; Respiratory burst NADPH oxidase;; Ferric reductase NAD binding domain;; FAD-binding domain	Respiratory burst oxidase homolog protein A OS=Solanum tuberosum OX=4113 GN=RBOHA PE=1 SV=1	U	Intracellular trafficking, secretion, and vesicular transport	PREDICTED: respiratory burst oxidase homolog protein F-like isoform X3 [Lupinus angustifolius]
c108504.graph_c1	10.81	9.24	10.38	0.5	1.8	2.86	5.97461e-07	-1.00645	down	--	--	--	--	--	--	--	--	S	Function unknown	PREDICTED: uncharacterized protein LOC109360921 isoform X2 [Lupinus angustifolius]
c108596.graph_c2	0	0	0	1.73	1.91	1.51	7.36896e-10	1.13425	up	--	--	--	--	--	--	--	--	--	--	--
c108609.graph_c0	3.15	3.4	3.53	8.99	10.78	11.22	1.6258e-20	1.34661	up	--	--	Cellular Component: integral component of membrane (GO:0016021);;	--	--	--	--	--	S	Function unknown	putative SERF-like protein [Cucurbita pepo subsp. pepo]
c108826.graph_c0	3.61	2.54	2.33	21.77	24.49	27.89	4.46373e-112	2.57049	up	[G]	Carbohydrate transport and metabolism	Molecular Function: sugar:proton symporter activity (GO:0005351);; Molecular Function: glucose transmembrane transporter activity (GO:0005355);; Cellular Component: integral component of plasma membrane (GO:0005887);; Biological Process: proton transport (GO:0015992);; Biological Process: glucose import (GO:0046323);; Biological Process: glucose transmembrane transport (GO:1904659);;	--	[R]	General function prediction only	Sugar (and other) transporter;; Major Facilitator Superfamily	Probable polyol transporter 6 OS=Arabidopsis thaliana OX=3702 GN=PLT6 PE=2 SV=2	G	Carbohydrate transport and metabolism	PREDICTED: probable polyol transporter 6 [Lupinus angustifolius]
c108987.graph_c0	25.73	27.22	24.01	11.1	10.46	11.1	6.42391e-45	-1.13613	down	[G]	Carbohydrate transport and metabolism	Molecular Function: transporter activity (GO:0005215);; Cellular Component: integral component of membrane (GO:0016021);; Biological Process: transmembrane transport (GO:0055085);;	--	[R]	General function prediction only	Major Facilitator Superfamily	--	G	Carbohydrate transport and metabolism	hypothetical protein PHAVU_007G103300g [Phaseolus vulgaris]
c109058.graph_c5	0.12	0	0.06	17.83	17.07	23.6	4.68622e-51	2.75068	up	--	--	--	--	--	--	--	--	--	--	--
c109107.graph_c0	3.14	1.95	2.76	0.59	0.99	0.39	3.58136e-11	-1.26905	down	--	--	--	--	[R]	General function prediction only	Integrase core domain;; gag-polypeptide of LTR copia-type;; GAG-pre-integrase domain;; gag-polypeptide of LTR copia-type;; Retrotransposon gag protein;; Reverse transcriptase (RNA-dependent DNA polymerase)	Retrovirus-related Pol polyprotein from transposon TNT 1-94 OS=Nicotiana tabacum OX=4097 PE=2 SV=1	S	Function unknown	Retrovirus-related Pol polyprotein from transposon TNT 1-94 [Cajanus cajan]
c109168.graph_c1	9.21	7.59	7.17	1.66	1.84	2.36	6.42245e-27	-1.61378	down	--	--	--	--	--	--	MULE transposase domain;; Transposase, Mutator family	Protein FAR1-RELATED SEQUENCE 5 OS=Arabidopsis thaliana OX=3702 GN=FRS5 PE=1 SV=1	S	Function unknown	protein FAR1-RELATED SEQUENCE 5-like [Arachis ipaensis]
c109248.graph_c0	81.44	91.82	97.27	28.66	29.11	28.06	6.67906e-121	-1.63109	down	[P]	Inorganic ion transport and metabolism	Cellular Component: plasma membrane (GO:0005886);; Molecular Function: nitrate transmembrane transporter activity (GO:0015112);; Biological Process: nitrate transport (GO:0015706);; Cellular Component: integral component of membrane (GO:0016021);; Biological Process: transmembrane transport (GO:0055085);;	K02575|0|vra:106756175|K02575 MFS transporter, NNP family, nitrate/nitrite transporter | (RefSeq) high affinity nitrate transporter 2.4-like	--	--	Major Facilitator Superfamily	High affinity nitrate transporter 2.4 OS=Arabidopsis thaliana OX=3702 GN=NRT2.4 PE=2 SV=1	P	Inorganic ion transport and metabolism	high affinity nitrate transporter 2.4 [Vigna radiata var. radiata]
c109395.graph_c1	0.31	0.43	1.08	1.21	2.56	1.27	4.9191e-10	1.23208	up	--	--	--	--	[R]	General function prediction only	gag-polypeptide of LTR copia-type;; GAG-pre-integrase domain;; Reverse transcriptase (RNA-dependent DNA polymerase);; Reverse transcriptase (RNA-dependent DNA polymerase)	Retrovirus-related Pol polyprotein from transposon RE1 OS=Arabidopsis thaliana OX=3702 GN=RE1 PE=2 SV=1	S	Function unknown	Retrovirus-related Pol polyprotein from transposon TNT 1-94 [Cajanus cajan]
c109451.graph_c0	4.48	4.93	3.93	1.96	2.25	1.83	6.82283e-13	-1.00273	down	--	--	--	--	[R]	General function prediction only	--	--	S	Function unknown	hypothetical protein TSUD_268670 [Trifolium subterraneum]
c109730.graph_c0	2.54	2.1	2.47	5.37	5.5	4.71	1.0018e-14	1.01153	up	--	--	--	--	--	--	--	Uncharacterized protein At4g18490 OS=Arabidopsis thaliana OX=3702 GN=At4g18490 PE=4 SV=3	S	Function unknown	PREDICTED: uncharacterized protein At4g18490 isoform X1 [Lupinus angustifolius]
c109850.graph_c0	26.89	27.28	27.3	63.22	60.32	64.69	9.27e-60	1.1069	up	[G]	Carbohydrate transport and metabolism	Biological Process: flavonoid biosynthetic process (GO:0009813);; Cellular Component: intracellular membrane-bounded organelle (GO:0043231);; Biological Process: flavonoid glucuronidation (GO:0052696);; Molecular Function: quercetin 3-O-glucosyltransferase activity (GO:0080043);; Molecular Function: quercetin 7-O-glucosyltransferase activity (GO:0080044);;	--	[GC]	--	UDP-glucoronosyl and UDP-glucosyl transferase	UDP-glycosyltransferase 76F1 OS=Arabidopsis thaliana OX=3702 GN=UGT76F1 PE=2 SV=1	S	Function unknown	PREDICTED: UDP-glycosyltransferase 76F1-like [Lupinus angustifolius]
c109852.graph_c0	11.06	9.97	9.46	4.3	4.65	3.93	1.7817e-11	-1.01755	down	--	--	Cellular Component: membrane (GO:0016020);; Biological Process: macromolecule metabolic process (GO:0043170);; Biological Process: primary metabolic process (GO:0044238);;	--	[R]	General function prediction only	--	Uncharacterized mitochondrial protein AtMg00860 OS=Arabidopsis thaliana OX=3702 GN=AtMg00860 PE=4 SV=1	L	Replication, recombination and repair	Retrotransposable element Tf2 [Cajanus cajan]
c109949.graph_c1	2.35	1.76	1.2	6.57	6.25	6.24	1.18386e-10	1.21086	up	--	--	--	--	[R]	General function prediction only	Integrase core domain;; GAG-pre-integrase domain	Retrovirus-related Pol polyprotein from transposon RE2 OS=Arabidopsis thaliana OX=3702 GN=RE2 PE=4 SV=1	L	Replication, recombination and repair	Retrovirus-related Pol polyprotein from transposon TNT 1-94, partial [Cajanus cajan]
c109964.graph_c0	7.71	7.21	6.73	16.51	19.98	18.13	6.2396e-43	1.35601	up	[O]	Posttranslational modification, protein turnover, chaperones	Molecular Function: carnitine O-palmitoyltransferase activity (GO:0004095);; Cellular Component: intracellular (GO:0005622);; Biological Process: intracellular signal transduction (GO:0035556);; Molecular Function: metal ion binding (GO:0046872);;	K17609|2.73844e-112|gmx:100815038|K17609 nucleoredoxin [EC:1.8.1.8] | (RefSeq) probable nucleoredoxin 2-like	[R]	General function prediction only	Thioredoxin-like;; C1 domain	Probable nucleoredoxin 2 OS=Oryza sativa subsp. japonica OX=39947 GN=Os01g0794400 PE=2 SV=1	O	Posttranslational modification, protein turnover, chaperones	hypothetical protein GLYMA_04G021000 [Glycine max]
c110089.graph_c0	12.5	12.94	15.37	3.89	3.86	4.13	9.82409e-12	-1.22511	down	--	--	--	--	--	--	--	--	--	--	--
c110106.graph_c1	3.93	3.67	2.83	11.6	9.88	10.13	3.60964e-22	1.20402	up	[J]	Translation, ribosomal structure and biogenesis	Molecular Function: RNA binding (GO:0003723);; Cellular Component: mitochondrion (GO:0005739);; Molecular Function: pseudouridine synthase activity (GO:0009982);; Molecular Function: lyase activity (GO:0016829);; Molecular Function: deaminase activity (GO:0019239);; Biological Process: tRNA pseudouridine synthesis (GO:0031119);;	--	[A]	RNA processing and modification	--	RNA pseudouridine synthase 7 OS=Oryza sativa subsp. japonica OX=39947 GN=Os02g0512300 PE=2 SV=2	J	Translation, ribosomal structure and biogenesis	PREDICTED: RNA pseudouridine synthase 7 isoform X2 [Lupinus angustifolius]
c110121.graph_c0	0.93	2.34	0.82	6.55	6.64	4.79	4.28962e-12	1.21784	up	--	--	--	--	[R]	General function prediction only	--	Uncharacterized mitochondrial protein AtMg00820 OS=Arabidopsis thaliana OX=3702 GN=AtMg00820 PE=4 SV=1	L	Replication, recombination and repair	Copia protein [Cajanus cajan]
c110168.graph_c2	7.78	6.36	6.79	19.44	16.74	18.71	9.40024e-40	1.35613	up	--	--	Molecular Function: cinnamoyl-CoA reductase activity (GO:0016621);; Molecular Function: dihydrokaempferol 4-reductase activity (GO:0045552);; Molecular Function: coenzyme binding (GO:0050662);; Biological Process: oxidation-reduction process (GO:0055114);;	--	[V]	Defense mechanisms	--	Cinnamoyl-CoA reductase 1 OS=Arabidopsis thaliana OX=3702 GN=CCR1 PE=1 SV=1	M	Cell wall/membrane/envelope biogenesis	cinnamoyl-CoA reductase 1 [Arachis duranensis]
c110242.graph_c0	11.71	15.98	15.49	31.08	29.21	35.3	1.39511e-14	1.00083	up	--	--	--	--	--	--	Zinc knuckle	--	--	--	PREDICTED: uncharacterized protein LOC109338132 [Lupinus angustifolius]
c110307.graph_c0	10.47	8.68	8.8	3.23	4.79	2.9	2.13079e-12	-1.09778	down	--	--	Molecular Function: nucleic acid binding (GO:0003676);; Molecular Function: aspartic-type endopeptidase activity (GO:0004190);; Biological Process: proteolysis (GO:0006508);; Biological Process: defense response (GO:0006952);; Biological Process: signal transduction (GO:0007165);; Biological Process: DNA integration (GO:0015074);; Molecular Function: ADP binding (GO:0043531);;	--	[R]	General function prediction only	Retroviral aspartyl protease;; gag-polyprotein putative aspartyl protease;; Aspartyl protease;; Reverse transcriptase (RNA-dependent DNA polymerase)	RNA-directed DNA polymerase homolog OS=Oenothera berteroana OX=3950 PE=4 SV=1	L	Replication, recombination and repair	Retrovirus-related Pol polyprotein from transposon opus, partial [Cajanus cajan]
c110482.graph_c0	5.39	5.08	5.72	13.71	14.95	13.57	1.3156e-49	1.63129	up	--	--	--	--	[R]	General function prediction only	Reverse transcriptase (RNA-dependent DNA polymerase);; zinc-binding in reverse transcriptase;; Reverse transcriptase (RNA-dependent DNA polymerase)	Putative ribonuclease H protein At1g65750 OS=Arabidopsis thaliana OX=3702 GN=At1g65750 PE=3 SV=1	S	Function unknown	uncharacterized protein LOC109795461 [Cajanus cajan]
c110663.graph_c0	62.89	69.01	68.41	155.76	151.19	147.16	4.52307e-124	1.2245	up	[G]	Carbohydrate transport and metabolism	Molecular Function: sucrose alpha-glucosidase activity (GO:0004575);; Biological Process: carbohydrate metabolic process (GO:0005975);; Cellular Component: integral component of membrane (GO:0016021);;	K01193|0|gmx:100798772|K01193 beta-fructofuranosidase [EC:3.2.1.26] | (RefSeq) acid beta-fructofuranosidase-like	[G]	Carbohydrate transport and metabolism	Glycosyl hydrolases family 32 N-terminal domain;; Glycosyl hydrolases family 32 C terminal;; Domain of unknown function (DUF3357)	Acid beta-fructofuranosidase OS=Vigna radiata var. radiata OX=3916 GN=INVA PE=1 SV=1	G	Carbohydrate transport and metabolism	hypothetical protein TanjilG_19363 [Lupinus angustifolius]
c110682.graph_c0	3.61	2.05	2.51	5.68	6.45	6.14	2.73391e-08	1.00666	up	--	--	Biological Process: cellular process (GO:0009987);; Biological Process: macromolecule metabolic process (GO:0043170);;	--	--	--	--	--	S	Function unknown	protein SUPPRESSOR OF GENE SILENCING 3 [Olea europaea var. sylvestris]
c110711.graph_c0	1.28	0.83	0.89	3.55	4.56	4.51	1.27285e-11	1.05243	up	--	--	Biological Process: metabolic process (GO:0008152);; Molecular Function: ion binding (GO:0043167);;	--	[R]	General function prediction only	--	Retrovirus-related Pol polyprotein from transposon TNT 1-94 OS=Nicotiana tabacum OX=4097 PE=2 SV=1	L	Replication, recombination and repair	hypothetical protein VITISV_025855, partial [Vitis vinifera]
c110758.graph_c0	25.96	26.93	26.45	11.35	11.27	9.61	1.67829e-95	-1.26331	down	--	--	--	--	[T]	Signal transduction mechanisms	NB-ARC domain;; Leucine Rich repeats (2 copies)	Disease resistance protein RPS2 OS=Arabidopsis thaliana OX=3702 GN=RPS2 PE=1 SV=1	S	Function unknown	PREDICTED: uncharacterized protein LOC100797322 [Glycine max]
c110770.graph_c0	176.1	187.08	187.8	93.38	93.18	84.2	5.76851e-98	-1.0073	down	[X]	Mobilome: prophages, transposons	Molecular Function: nucleic acid binding (GO:0003676);; Molecular Function: zinc ion binding (GO:0008270);; Biological Process: DNA integration (GO:0015074);;	--	[R]	General function prediction only	gag-polypeptide of LTR copia-type;; Cytochrome P450;; Reverse transcriptase (RNA-dependent DNA polymerase);; Reverse transcriptase (RNA-dependent DNA polymerase);; Integrase core domain	Retrovirus-related Pol polyprotein from transposon TNT 1-94 OS=Nicotiana tabacum OX=4097 PE=2 SV=1	S	Function unknown	Gag-Pol polyprotein [Medicago truncatula]
c110823.graph_c0	3.36	3.05	3.34	0.14	0	0.22	4.23309e-37	-2.3402	down	--	--	--	--	[R]	General function prediction only	Reverse transcriptase (RNA-dependent DNA polymerase)	Uncharacterized mitochondrial protein AtMg00310 OS=Arabidopsis thaliana OX=3702 GN=AtMg00310 PE=4 SV=1	S	Function unknown	cysteine-rich receptor-like protein kinase, partial [Trifolium pratense]
c110834.graph_c0	4.98	2.95	5.54	0	0	0	6.32856e-21	-1.77771	down	--	--	--	--	--	--	--	--	S	Function unknown	hypothetical protein RirG_051680 [Rhizophagus irregularis DAOM 197198w]
c110849.graph_c0	0	0	0	6.27	5.5	6.53	9.9294e-49	2.70617	up	[Q]	Secondary metabolites biosynthesis, transport and catabolism	Molecular Function: oxidoreductase activity (GO:0016491);;	--	--	--	Taurine catabolism dioxygenase TauD, TfdA family	--	--	--	hypothetical protein M426DRAFT_6583 [Hypoxylon sp. CI-4A]
c110858.graph_c0	0	0.43	0.14	87.01	89.12	85.27	3.92558e-193	4.69617	up	--	--	Cellular Component: integral component of membrane (GO:0016021);;	--	--	--	NADH-ubiquinone reductase complex 1 MLRQ subunit	--	S	Function unknown	hypothetical protein PHAVU_008G028700g [Phaseolus vulgaris]
c111246.graph_c0	0	0	0	1.28	0.87	1.34	4.76187e-09	1.06946	up	[C]	Energy production and conversion	Molecular Function: nitric oxide dioxygenase activity (GO:0008941);; Cellular Component: integral component of membrane (GO:0016021);; Molecular Function: oxygen binding (GO:0019825);; Molecular Function: heme binding (GO:0020037);; Molecular Function: riboflavin reductase (NADPH) activity (GO:0042602);; Molecular Function: riboflavin reductase (NADH) activity (GO:0052875);; Biological Process: o…	--	[C]	Energy production and conversion	Oxidoreductase NAD-binding domain;; Globin;; Ferric reductase NAD binding domain	--	C	Energy production and conversion	hypothetical protein B5807_01061 [Epicoccum nigrum]
c50641.graph_c0	0	0	0	1.34	1.04	1.13	1.63784e-08	1.02613	up	[HC]	Coenzyme transport and metabolism ;; Energy production and conversion	Molecular Function: monooxygenase activity (GO:0004497);; Cellular Component: integral component of membrane (GO:0016021);; Molecular Function: molybdenum ion binding (GO:0030151);; Molecular Function: pyridoxal phosphate binding (GO:0030170);; Biological Process: secondary metabolite biosynthetic process (GO:0044550);; Biological Process: oxidation-reduction process (GO:0055114);; Molecular Func…	K00480|0|pxb:103939772|K00480 salicylate hydroxylase [EC:1.14.13.1] | (RefSeq) 3-hydroxybenzoate 6-hydroxylase-like	[CR]	--	FAD binding domain;; FAD dependent oxidoreductase;; Pyridine nucleotide-disulphide oxidoreductase;; Squalene epoxidase;; FAD binding domain;; Pyridine nucleotide-disulphide oxidoreductase	Zeaxanthin epoxidase, chloroplastic OS=Spinacia oleracea OX=3562 GN=SOVF_077800 PE=1 SV=1	CH	--	oxidoreductase [Ascochyta rabiei]
c52499.graph_c0	0.54	1.01	1	31.56	31.03	29.16	3.33949e-97	3.39897	up	--	--	--	--	--	--	--	--	--	--	--
c52503.graph_c0	2.04	2.27	2.47	0.85	0.74	0.76	4.7661e-08	-1.02463	down	--	--	--	--	[R]	General function prediction only	--	--	S	Function unknown	hypothetical protein TSUD_214030 [Trifolium subterraneum]
c52713.graph_c0	2.36	1.71	4.22	0	0	0	1.1363e-09	-1.11637	down	--	--	--	--	--	--	--	--	--	--	hypothetical protein RirG_245610 [Rhizophagus irregularis DAOM 197198w]
c52957.graph_c0	0	0	0	18.01	12.47	11.71	1.18386e-10	1.19257	up	--	--	--	--	--	--	--	--	--	--	--
c53320.graph_c0	2.37	3.09	3.04	0	0.09	0.09	1.9988e-10	-1.19759	down	--	--	--	--	[K]	Transcription	SRF-type transcription factor (DNA-binding and dimerisation domain)	Agamous-like MADS-box protein AGL80 OS=Arabidopsis thaliana OX=3702 GN=AGL80 PE=1 SV=1	K	Transcription	Agamous-like MADS-box protein AGL80 [Glycine soja]
c53959.graph_c0	0	0	0	3.02	1.33	2.28	4.19794e-10	1.14919	up	--	--	Biological Process: DNA repair (GO:0006281);;	--	--	--	--	--	S	Function unknown	hypothetical protein ST47_g1637 [Ascochyta rabiei]
c56851.graph_c0	0	0	0	1.98	1.12	2.42	3.33043e-15	1.48134	up	[Q]	Secondary metabolites biosynthesis, transport and catabolism	Molecular Function: oxidoreductase activity, acting on single donors with incorporation of molecular oxygen, incorporation of two atoms of oxygen (GO:0016702);; Biological Process: oxidation-reduction process (GO:0055114);;	K11159|3.83041e-40|fve:101297288|K11159 carotenoid cleavage dioxygenase | (RefSeq) carotenoid 9,10(9',10')-cleavage dioxygenase 1	[Q]	Secondary metabolites biosynthesis, transport and catabolism	Retinal pigment epithelial membrane protein	9-cis-epoxycarotenoid dioxygenase NCED4, chloroplastic OS=Oryza sativa subsp. japonica OX=39947 GN=NCED4 PE=2 SV=1	Q	Secondary metabolites biosynthesis, transport and catabolism	hypothetical protein ST47_g6467 [Ascochyta rabiei]
c56915.graph_c0	0	0	0.07	1.79	1.89	1.18	9.61348e-14	1.41143	up	[QV]	Secondary metabolites biosynthesis, transport and catabolism ;; Defense mechanisms	Biological Process: metabolic process (GO:0008152);; Cellular Component: membrane (GO:0016020);; Molecular Function: oxidoreductase activity (GO:0016491);; Molecular Function: metal ion binding (GO:0046872);;	K09754|6.45561e-31|bvg:104889547|K09754 coumaroylquinate(coumaroylshikimate) 3'-monooxygenase [EC:1.14.13.36] | (RefSeq) cytochrome P450 98A2	[Q]	Secondary metabolites biosynthesis, transport and catabolism	Cytochrome P450	Cytochrome P450 76M5 OS=Oryza sativa subsp. japonica OX=39947 GN=CYP76M5 PE=1 SV=1	Q	Secondary metabolites biosynthesis, transport and catabolism	cytochrome protein [Pyrenochaeta sp. DS3sAY3a]
c56942.graph_c0	0	0	0.06	4.6	3.18	3.39	2.86445e-41	2.50281	up	[Q]	Secondary metabolites biosynthesis, transport and catabolism	Molecular Function: oxidoreductase activity, acting on single donors with incorporation of molecular oxygen, incorporation of two atoms of oxygen (GO:0016702);; Biological Process: oxidation-reduction process (GO:0055114);;	K09840|5.29775e-38|dosa:Os07t0154100-01|K09840 9-cis-epoxycarotenoid dioxygenase [EC:1.13.11.51] | (RAP-DB) Os07g0154100, NCED3, 9-CIS-EPOXYCAROTENOID_DIOXYGENASE_3; Similar to Viviparous-14.	[Q]	Secondary metabolites biosynthesis, transport and catabolism	Retinal pigment epithelial membrane protein	9-cis-epoxycarotenoid dioxygenase NCED4, chloroplastic OS=Oryza sativa subsp. japonica OX=39947 GN=NCED4 PE=2 SV=1	Q	Secondary metabolites biosynthesis, transport and catabolism	uncharacterized protein FRV6_02607 [Fusarium oxysporum]
c57031.graph_c0	0.3	0	0	26.97	26.03	18.25	1.53569e-31	2.20182	up	--	--	Molecular Function: iron ion binding (GO:0005506);; Cellular Component: endoplasmic reticulum membrane (GO:0005789);; Cellular Component: integral component of membrane (GO:0016021);; Molecular Function: heme binding (GO:0020037);; Molecular Function: isoflavone 2'-hydroxylase activity (GO:0033773);; Biological Process: indole glucosinolate metabolic process (GO:0042343);; Biological Process: sec…	K13260|2.22529e-34|cam:101503091|K13260 isoflavone 2'-hydroxylase [EC:1.14.13.89] | (RefSeq) isoflavone 2'-hydroxylase-like	[Q]	Secondary metabolites biosynthesis, transport and catabolism	Cytochrome P450	Isoflavone 2&apos;-hydroxylase OS=Glycyrrhiza echinata OX=46348 GN=CYP81E1 PE=1 SV=2	Q	Secondary metabolites biosynthesis, transport and catabolism	RecName: Full=Isoflavone 2&apos;-hydroxylase; AltName: Full=CYP GE-3; AltName: Full=Cytochrome P450 81E1; AltName: Full=Cytochrome P450 91A4
c57031.graph_c1	0.54	0.35	0.15	15.02	14	12.6	4.00658e-88	3.32014	up	[QV]	Secondary metabolites biosynthesis, transport and catabolism ;; Defense mechanisms	Molecular Function: iron ion binding (GO:0005506);; Cellular Component: endoplasmic reticulum membrane (GO:0005789);; Cellular Component: integral component of membrane (GO:0016021);; Molecular Function: heme binding (GO:0020037);; Molecular Function: isoflavone 2'-hydroxylase activity (GO:0033773);; Biological Process: indole glucosinolate metabolic process (GO:0042343);; Biological Process: sec…	K13260|0|cam:101502156|K13260 isoflavone 2'-hydroxylase [EC:1.14.13.89] | (RefSeq) cyp81E3v2; isoflavone 2'-hydroxylase-like	[Q]	Secondary metabolites biosynthesis, transport and catabolism	Cytochrome P450	Isoflavone 2&apos;-hydroxylase OS=Glycyrrhiza echinata OX=46348 GN=CYP81E1 PE=1 SV=2	Q	Secondary metabolites biosynthesis, transport and catabolism	cytochrome P450 [Glycyrrhiza echinata]
c57125.graph_c0	0	0	0	6.01	4.39	6.32	3.92263e-09	1.07654	up	--	--	--	--	--	--	--	--	--	--	--
c57340.graph_c0	0	0	0	1.39	1.82	1.13	2.02154e-12	1.31422	up	[P]	Inorganic ion transport and metabolism	Molecular Function: inorganic anion transmembrane transporter activity (GO:0015103);; Biological Process: inorganic anion transport (GO:0015698);; Cellular Component: membrane (GO:0016020);; Biological Process: nitrogen compound transport (GO:0071705);;	K02575|5.22376e-33|gsl:Gasu_46790|K02575 MFS transporter, NNP family, nitrate/nitrite transporter | (RefSeq) MFS transporter, nitrate/nitrite transport	--	--	Major Facilitator Superfamily	High affinity nitrate transporter 2.5 OS=Arabidopsis thaliana OX=3702 GN=NRT2.5 PE=1 SV=1	P	Inorganic ion transport and metabolism	hypothetical protein B5807_08396 [Epicoccum nigrum]
c57430.graph_c0	0	0	0	1.46	1.57	2	7.95493e-09	1.05166	up	[G]	Carbohydrate transport and metabolism	Molecular Function: lyase activity (GO:0016829);;	--	[C]	Energy production and conversion	Phosphoenolpyruvate phosphomutase;; Isocitrate lyase family	Carboxyvinyl-carboxyphosphonate phosphorylmutase, chloroplastic OS=Arabidopsis thaliana OX=3702 GN=At1g77060 PE=1 SV=2	G	Carbohydrate transport and metabolism	Phosphoenolpyruvate/pyruvate-like protein [Alternaria alternata]
c57538.graph_c0	0.85	1.16	1.62	0.08	0.09	0	4.52369e-08	-1.03042	down	--	--	--	--	--	--	Plant mobile domain	Protein MAIN-LIKE 1 OS=Arabidopsis thaliana OX=3702 GN=MAIL1 PE=2 SV=1	--	--	PREDICTED: serine/threonine-protein phosphatase 7 long form homolog isoform X3 [Glycine max]
c57914.graph_c0	10.26	11.37	12.09	134.5	106.58	105.82	1.99538e-105	2.84019	up	--	--	Biological Process: polysaccharide catabolic process (GO:0000272);; Molecular Function: chitinase activity (GO:0004568);; Cellular Component: extracellular space (GO:0005615);; Biological Process: chitin catabolic process (GO:0006032);; Molecular Function: chitin binding (GO:0008061);;	K01183|1.78073e-59|gmx:100783329|K01183 chitinase [EC:3.2.1.14] | (RefSeq) acidic endochitinase-like	[M]	Cell wall/membrane/envelope biogenesis	Glycosyl hydrolases family 18	Acidic endochitinase OS=Cicer arietinum OX=3827 PE=2 SV=1	G	Carbohydrate transport and metabolism	Acidic endochitinase [Cajanus cajan]
c57914.graph_c1	4.21	5.16	4.67	48.09	54.98	51.62	9.81358e-90	2.80828	up	--	--	Biological Process: polysaccharide catabolic process (GO:0000272);; Molecular Function: chitinase activity (GO:0004568);; Cellular Component: extracellular space (GO:0005615);; Biological Process: chitin catabolic process (GO:0006032);; Molecular Function: chitin binding (GO:0008061);;	K01183|1.49897e-93|cam:101502863|K01183 chitinase [EC:3.2.1.14] | (RefSeq) accicer, chitinase; acidic endochitinase-like	[M]	Cell wall/membrane/envelope biogenesis	Glycosyl hydrolases family 18	Acidic endochitinase OS=Cicer arietinum OX=3827 PE=2 SV=1	G	Carbohydrate transport and metabolism	class III chitinase [Canavalia gladiata]
c58010.graph_c0	0.96	0.68	1.04	3.83	4.74	5.18	8.64317e-10	1.21191	up	--	--	Molecular Function: transferase activity, transferring acyl groups other than amino-acyl groups (GO:0016747);;	--	--	--	Transferase family	--	S	Function unknown	HXXXD-type acyl-transferase family protein [Trifolium pratense]
c60169.graph_c0	0	0	0	0.9	1.12	0.88	3.62242e-11	1.22972	up	[R]	General function prediction only	--	--	--	--	--	--	S	Function unknown	hypothetical protein NECHADRAFT_24316, partial [[Nectria] haematococca mpVI 77-13-4]
c66933.graph_c0	0	0	0	1.07	1.2	0.66	1.37043e-09	1.11197	up	[P]	Inorganic ion transport and metabolism	Molecular Function: catalase activity (GO:0004096);; Cellular Component: extracellular region (GO:0005576);; Cellular Component: cytosol (GO:0005829);; Molecular Function: heme binding (GO:0020037);; Biological Process: hydrogen peroxide catabolic process (GO:0042744);; Molecular Function: metal ion binding (GO:0046872);; Biological Process: oxidation-reduction process (GO:0055114);; Biological P…	--	--	--	Peroxidase	L-ascorbate peroxidase 3 OS=Arabidopsis thaliana OX=3702 GN=APX3 PE=1 SV=1	P	Inorganic ion transport and metabolism	hypothetical protein B5807_07795 [Epicoccum nigrum]
c69795.graph_c0	8.84	5.59	6.82	49.24	46.8	49.76	1.75314e-51	2.21207	up	--	--	--	--	--	--	--	--	--	--	--
c69876.graph_c0	0	0	0	7.56	5.77	11.11	4.881e-16	1.52912	up	--	--	--	--	--	--	--	--	S	Function unknown	PREDICTED: uncharacterized protein LOC109339386 [Lupinus angustifolius]
c69957.graph_c0	0	0	0	2.85	2.68	3.33	8.85302e-09	1.04826	up	--	--	--	--	--	--	--	--	--	--	hypothetical protein FOZG_00156 [Fusarium oxysporum Fo47]
c70259.graph_c0	0.06	0	0	3.7	2.64	2.21	1.36782e-16	1.56649	up	[G]	Carbohydrate transport and metabolism	Molecular Function: alcohol dehydrogenase (NAD) activity (GO:0004022);; Molecular Function: aspartic-type endopeptidase activity (GO:0004190);; Biological Process: proteolysis (GO:0006508);; Molecular Function: zinc ion binding (GO:0008270);; Molecular Function: methylglyoxal reductase (NADH-dependent) activity (GO:0019170);; Biological Process: oxidation-reduction process (GO:0055114);;	--	[Q]	Secondary metabolites biosynthesis, transport and catabolism	Alcohol dehydrogenase GroES-like domain;; Zinc-binding dehydrogenase	Probable mannitol dehydrogenase OS=Fragaria ananassa OX=3747 GN=CAD PE=2 SV=1	C	Energy production and conversion	oxidoreductase [Ascochyta rabiei]
c70317.graph_c0	43.61	47.27	47.62	23.02	16.74	18.77	6.17022e-16	-1.07177	down	--	--	Molecular Function: transcription factor activity, sequence-specific DNA binding (GO:0003700);; Cellular Component: nucleus (GO:0005634);; Biological Process: regulation of transcription, DNA-templated (GO:0006355);; Biological Process: response to chitin (GO:0010200);; Molecular Function: sequence-specific DNA binding (GO:0043565);; Molecular Function: transcription regulatory region DNA binding…	--	[R]	General function prediction only	C2H2-type zinc finger;; C2H2-type zinc finger	Zinc finger protein ZAT11 OS=Arabidopsis thaliana OX=3702 GN=ZAT11 PE=2 SV=1	S	Function unknown	PREDICTED: zinc finger protein ZAT11-like [Glycine max]
c70989.graph_c0	0	0	0.16	2.22	1.86	2.64	1.25198e-08	1.05774	up	--	--	--	--	--	--	--	--	--	--	--
c71006.graph_c0	0.23	0.22	0.32	4.2	4.32	4.4	3.90292e-11	1.27611	up	--	--	Molecular Function: copper ion transmembrane transporter activity (GO:0005375);; Cellular Component: integral component of membrane (GO:0016021);; Biological Process: copper ion transmembrane transport (GO:0035434);;	K14686|1.5249e-55|adu:107476809|K14686 solute carrier family 31 (copper transporter), member 1 | (RefSeq) copper transporter 2-like	[P]	Inorganic ion transport and metabolism	Ctr copper transporter family	Copper transporter 1 OS=Arabidopsis thaliana OX=3702 GN=COPT1 PE=2 SV=2	P	Inorganic ion transport and metabolism	PREDICTED: copper transporter 6-like [Lupinus angustifolius]
c71340.graph_c0	0.09	0.26	0.16	1.48	2.05	2.15	6.96487e-14	1.45485	up	[P]	Inorganic ion transport and metabolism	Molecular Function: N,N-dimethylaniline monooxygenase activity (GO:0004499);; Molecular Function: flavin adenine dinucleotide binding (GO:0050660);; Molecular Function: NADP binding (GO:0050661);; Biological Process: oxidation-reduction process (GO:0055114);;	K00485|0|adu:107492723|K00485 dimethylaniline monooxygenase (N-oxide forming) [EC:1.14.13.8] | (RefSeq) probable flavin-containing monooxygenase 1	[Q]	Secondary metabolites biosynthesis, transport and catabolism	Flavin-binding monooxygenase-like;; Pyridine nucleotide-disulphide oxidoreductase;; NAD(P)-binding Rossmann-like domain	Probable flavin-containing monooxygenase 1 OS=Arabidopsis thaliana OX=3702 GN=FMO1 PE=2 SV=1	P	Inorganic ion transport and metabolism	probable flavin-containing monooxygenase 1 [Arachis duranensis]
c71735.graph_c0	1.27	1.48	1.25	5.24	4.34	5.82	3.59014e-09	1.14874	up	--	--	--	--	--	--	--	--	--	--	--
c73360.graph_c0	0	0	0	1.69	1.67	1.58	3.21358e-08	1.00178	up	--	--	Molecular Function: transcription factor activity, sequence-specific DNA binding (GO:0003700);; Biological Process: regulation of transcription, DNA-templated (GO:0006355);; Molecular Function: sequence-specific DNA binding (GO:0043565);;	--	--	--	Basic region leucine zipper	--	S	Function unknown	sequence-specific DNA binding [Ascochyta rabiei]
c73876.graph_c0	0	0	0	1.82	1.5	1.26	1.13577e-16	1.56641	up	[IR]	Lipid transport and metabolism ;; General function prediction only	Molecular Function: choline dehydrogenase activity (GO:0008812);; Molecular Function: flavin adenine dinucleotide binding (GO:0050660);; Biological Process: oxidation-reduction process (GO:0055114);;	--	[R]	General function prediction only	GMC oxidoreductase;; GMC oxidoreductase	--	E	Amino acid transport and metabolism	choline dehydrogenase [Ascochyta rabiei]
c76186.graph_c0	0	0	0	0.75	0.48	0.55	2.59806e-08	1.00862	up	--	--	Molecular Function: nucleotide binding (GO:0000166);; Biological Process: transport (GO:0006810);; Cellular Component: membrane (GO:0016020);; Molecular Function: ATPase activity (GO:0016887);;	--	--	--	--	--	S	Function unknown	hypothetical protein B5807_03805 [Epicoccum nigrum]
c76480.graph_c1	20.56	18.44	17.03	3.42	1.85	2.3	1.24425e-19	-1.68354	down	--	--	--	K14516|5.16287e-27|gmx:100780775|K14516 ethylene-responsive transcription factor 1 | (RefSeq) ethylene-responsive transcription factor 1B-like	--	--	AP2 domain	Ethylene-responsive transcription factor 1B OS=Arabidopsis thaliana OX=3702 GN=ERF1B PE=1 SV=2	K	Transcription	PREDICTED: ethylene-responsive transcription factor 15-like [Lupinus angustifolius]
c76764.graph_c0	4.48	3.53	4.91	28.4	28.36	31.92	1.95934e-61	2.29265	up	--	--	Molecular Function: serine-type carboxypeptidase activity (GO:0004185);; Biological Process: proteolysis involved in cellular protein catabolic process (GO:0051603);;	K16297|7.5446e-147|gmx:100819700|K16297 serine carboxypeptidase-like clade II [EC:3.4.16.-] | (RefSeq) serine carboxypeptidase-like 31	[OE]	--	Serine carboxypeptidase	Serine carboxypeptidase-like 31 OS=Arabidopsis thaliana OX=3702 GN=SCPL31 PE=2 SV=2	E	Amino acid transport and metabolism	Serine carboxypeptidase-like 31 [Cajanus cajan]
c77074.graph_c0	0	0	0.12	2.97	2.92	3.94	7.14155e-09	1.06728	up	[O]	Posttranslational modification, protein turnover, chaperones	Biological Process: single-organism process (GO:0044699);;	K17479|5.65041e-79|cam:101506972|K17479 glutaredoxin domain-containing cysteine-rich protein 1 | (RefSeq) uncharacterized protein At5g39865-like	[O]	Posttranslational modification, protein turnover, chaperones	Glutaredoxin	Uncharacterized protein At3g28850 OS=Arabidopsis thaliana OX=3702 GN=At3g28850 PE=4 SV=1	O	Posttranslational modification, protein turnover, chaperones	hypothetical protein TanjilG_16193 [Lupinus angustifolius]
c77148.graph_c0	7.68	10.2	10.41	0.42	0.87	0.1	6.14449e-26	-1.98591	down	--	--	--	--	--	--	--	Nodulin-related protein 1 OS=Arabidopsis thaliana OX=3702 GN=NRP1 PE=1 SV=1	S	Function unknown	PREDICTED: uncharacterized protein LOC100804187 [Glycine max]
c77152.graph_c0	0.12	0.11	0.24	164	147.72	168.3	0	6.11679	up	--	--	Cellular Component: anchored component of plasma membrane (GO:0046658);;	--	--	--	Plastocyanin-like domain	Early nodulin-16 OS=Medicago truncatula OX=3880 GN=ENOD16 PE=3 SV=1	--	--	PREDICTED: early nodulin-55-2-like [Lupinus angustifolius]
c77989.graph_c1	5.88	4.98	4.77	50.48	50.68	50.33	1.19151e-151	2.92778	up	--	--	Molecular Function: peroxidase activity (GO:0004601);; Cellular Component: extracellular region (GO:0005576);; Biological Process: response to oxidative stress (GO:0006979);; Cellular Component: plant-type cell wall (GO:0009505);; Biological Process: plant-type cell wall organization (GO:0009664);; Molecular Function: heme binding (GO:0020037);; Biological Process: hydrogen peroxide catabolic pro…	K00430|2.01461e-171|cam:101514256|K00430 peroxidase [EC:1.11.1.7] | (RefSeq) peroxidase 12	--	--	Peroxidase	Peroxidase 12 OS=Arabidopsis thaliana OX=3702 GN=PER12 PE=1 SV=1	G	Carbohydrate transport and metabolism	hypothetical protein TSUD_42710 [Trifolium subterraneum]
c78352.graph_c0	0.36	0.14	0.54	8.28	8.44	8.9	7.47487e-40	2.40661	up	--	--	Biological Process: carbohydrate metabolic process (GO:0005975);; Biological Process: defense response (GO:0006952);; Molecular Function: glucan endo-1,3-beta-D-glucosidase activity (GO:0042973);;	--	--	--	Glycosyl hydrolases family 17	Glucan endo-1,3-beta-glucosidase OS=Pisum sativum OX=3888 PE=2 SV=1	G	Carbohydrate transport and metabolism	PREDICTED: glucan endo-1,3-beta-glucosidase, basic isoform-like [Lupinus angustifolius]
c78536.graph_c0	0	0	0	53.52	65.09	60.88	6.47253e-111	3.8403	up	--	--	--	--	--	--	Late nodulin protein	--	--	--	--
c78788.graph_c0	2.78	4.04	3.74	24.71	30.84	24.32	6.48271e-27	1.89707	up	--	--	Molecular Function: protein phosphatase inhibitor activity (GO:0004864);; Molecular Function: receptor activity (GO:0004872);; Cellular Component: nucleus (GO:0005634);; Cellular Component: cytoplasm (GO:0005737);; Biological Process: defense response (GO:0006952);; Biological Process: response to biotic stimulus (GO:0009607);; Biological Process: abscisic acid-activated signaling pathway (GO:000…	--	--	--	Pathogenesis-related protein Bet v I family	Disease resistance response protein DRRG49-C OS=Pisum sativum OX=3888 PE=2 SV=1	--	--	Disease resistance response protein DRRG49-C [Glycine soja]
c78788.graph_c1	1.42	4.95	2.14	19.15	26.95	17.54	3.10266e-09	1.17393	up	--	--	Molecular Function: protein phosphatase inhibitor activity (GO:0004864);; Molecular Function: receptor activity (GO:0004872);; Cellular Component: nucleus (GO:0005634);; Cellular Component: cytoplasm (GO:0005737);; Biological Process: defense response (GO:0006952);; Biological Process: response to biotic stimulus (GO:0009607);; Biological Process: abscisic acid-activated signaling pathway (GO:000…	--	--	--	Pathogenesis-related protein Bet v I family	ABA-responsive protein ABR18 OS=Pisum sativum OX=3888 PE=2 SV=1	--	--	PREDICTED: stress-induced protein SAM22-like isoform X2 [Lupinus angustifolius]
c78875.graph_c0	2.38	2.33	2.47	23.42	20.21	23.1	3.87305e-57	2.44962	up	--	--	Molecular Function: endopeptidase inhibitor activity (GO:0004866);; Biological Process: negative regulation of endopeptidase activity (GO:0010951);;	--	--	--	Trypsin and protease inhibitor	Alpha-amylase/subtilisin inhibitor OS=Oryza sativa subsp. japonica OX=39947 GN=RASI PE=1 SV=2	O	Posttranslational modification, protein turnover, chaperones	PREDICTED: endogenous alpha-amylase/subtilisin inhibitor-like [Lupinus angustifolius]
c79074.graph_c0	29.62	26.92	22.3	4.88	5.47	4.65	1.33629e-18	-1.57358	down	--	--	--	--	--	--	--	--	--	--	--
c80688.graph_c0	0	0	0	6.62	6.82	6.68	7.26956e-45	2.60541	up	--	--	Cellular Component: integral component of membrane (GO:0016021);;	--	--	--	--	--	S	Function unknown	uncharacterized protein LOC109809377 [Cajanus cajan]
c80849.graph_c0	7.02	7.94	9	2.52	2.34	2.85	1.25615e-09	-1.11437	down	[C]	Energy production and conversion	Molecular Function: copper ion binding (GO:0005507);; Molecular Function: electron carrier activity (GO:0009055);; Cellular Component: chloroplast thylakoid membrane (GO:0009535);; Biological Process: oxidation-reduction process (GO:0055114);;	K02638|1.3198e-75|adu:107496985|K02638 plastocyanin | (RefSeq) plastocyanin	--	--	Copper binding proteins, plastocyanin/azurin family	Plastocyanin, chloroplastic OS=Solanum lycopersicum OX=4081 GN=PETE PE=2 SV=1	C	Energy production and conversion	plastocyanin [Arachis duranensis]
c81141.graph_c0	10.43	8.5	8.46	35.66	40.05	44.37	1.55697e-30	1.71216	up	--	--	--	--	--	--	--	--	--	--	PREDICTED: uncharacterized protein LOC109338482 [Lupinus angustifolius]
c81155.graph_c0	0.63	1.06	0.93	10.66	14.84	11.83	4.66982e-28	2.03586	up	--	--	--	--	--	--	--	--	S	Function unknown	hypothetical protein TanjilG_06446 [Lupinus angustifolius]
c81336.graph_c1	0.59	0.93	0.54	15.66	19.39	18.15	1.25748e-30	2.15059	up	--	--	Cellular Component: integral component of mitochondrial inner membrane (GO:0031305);; Biological Process: mitochondrial respiratory chain complex IV assembly (GO:0033617);; Cellular Component: mitochondrial respiratory chain supercomplex (GO:0097249);;	--	--	--	Hypoxia induced protein conserved region	--	S	Function unknown	hypothetical protein TSUD_248700 [Trifolium subterraneum]
c81424.graph_c0	0	0	0	29.86	32.82	36.89	1.97545e-141	4.23034	up	--	--	--	--	--	--	--	--	--	--	--
c81930.graph_c0	0	0	0	9.74	7.87	12.02	8.15367e-13	1.34034	up	--	--	--	--	--	--	--	--	--	--	--
c82031.graph_c0	1.86	2.03	1.99	0.46	0.26	0.55	4.12236e-11	-1.29569	down	--	--	--	--	--	--	--	Protein FAR1-RELATED SEQUENCE 7 OS=Arabidopsis thaliana OX=3702 GN=FRS7 PE=2 SV=1	S	Function unknown	hypothetical protein TSUD_93420 [Trifolium subterraneum]
c82063.graph_c0	0	0	0	2.67	1.72	1.95	1.04853e-08	1.04145	up	[R]	General function prediction only	--	--	--	--	NmrA-like family;; NAD(P)H-binding;; Saccharopine dehydrogenase NADP binding domain	Isoflavone reductase homolog IRL OS=Zea mays OX=4577 GN=IRL PE=2 SV=1	S	Function unknown	isoflavone reductase family protein [Stemphylium lycopersici]
c82727.graph_c0	0	0	0	3.08	2.76	2.12	2.43415e-09	1.09341	up	--	--	--	--	--	--	--	--	S	Function unknown	hypothetical protein ST47_g5489 [Ascochyta rabiei]
c83587.graph_c0	21.48	21.91	17.25	47.64	46.14	45.8	4.76913e-22	1.08895	up	[G]	Carbohydrate transport and metabolism	Molecular Function: sucrose alpha-glucosidase activity (GO:0004575);; Cellular Component: vacuole (GO:0005773);; Biological Process: sucrose metabolic process (GO:0005985);; Cellular Component: integral component of membrane (GO:0016021);;	K01193|3.73131e-67|adu:107488214|K01193 beta-fructofuranosidase [EC:3.2.1.26] | (RefSeq) acid beta-fructofuranosidase	[G]	Carbohydrate transport and metabolism	Domain of unknown function (DUF3357);; Glycosyl hydrolases family 32 N-terminal domain	Acid beta-fructofuranosidase OS=Vigna radiata var. radiata OX=3916 GN=INVA PE=1 SV=1	G	Carbohydrate transport and metabolism	acid beta-fructofuranosidase [Arachis duranensis]
c83591.graph_c0	0.2	0.44	0.69	3.59	3.68	3.25	1.69135e-11	1.32181	up	--	--	--	--	--	--	--	--	--	--	PREDICTED: uncharacterized protein LOC109335127 isoform X1 [Lupinus angustifolius]
c83751.graph_c0	0	0.25	0.05	32.03	31.57	27.25	2.50268e-179	4.56154	up	[H]	Coenzyme transport and metabolism	Cellular Component: cytosol (GO:0005829);; Biological Process: aromatic compound biosynthetic process (GO:0019438);; Molecular Function: licodione 2'-O-methyltransferase activity (GO:0030751);; Biological Process: methylation (GO:0032259);; Molecular Function: isoliquiritigenin 2'-O-methyltransferase activity (GO:0033802);; Molecular Function: protein dimerization activity (GO:0046983);;	K13066|0|gmx:100787536|K13066 caffeic acid 3-O-methyltransferase [EC:2.1.1.68] | (RefSeq) isoliquiritigenin 2'-O-methyltransferase-like	[R]	General function prediction only	O-methyltransferase;; Dimerisation domain	Isoliquiritigenin 2&apos;-O-methyltransferase OS=Medicago sativa OX=3879 PE=1 SV=1	S	Function unknown	PREDICTED: isoliquiritigenin 2&apos;-O-methyltransferase-like [Glycine max]
c83863.graph_c0	0.17	0	0	3.81	3.3	4.44	3.17326e-24	1.9283	up	[CHR]	Energy production and conversion ;; Coenzyme transport and metabolism ;; General function prediction only	Molecular Function: phosphoglycerate dehydrogenase activity (GO:0004617);; Cellular Component: cytosol (GO:0005829);; Molecular Function: formate dehydrogenase (NAD+) activity (GO:0008863);; Biological Process: serine family amino acid biosynthetic process (GO:0009070);; Biological Process: formate catabolic process (GO:0042183);; Molecular Function: NAD binding (GO:0051287);; Biological Process:…	K00122|5.96108e-156|gsl:Gasu_34200|K00122 formate dehydrogenase [EC:1.2.1.2] | (RefSeq) NAD-dependent formate dehydrogenase	[C]	Energy production and conversion	D-isomer specific 2-hydroxyacid dehydrogenase, NAD binding domain;; D-isomer specific 2-hydroxyacid dehydrogenase, catalytic domain	Formate dehydrogenase 2, mitochondrial OS=Oryza sativa subsp. japonica OX=39947 GN=Os06g0486900 PE=2 SV=1	C	Energy production and conversion	NAD binding [Ascochyta rabiei]
c84029.graph_c0	2.96	2.23	3.27	16.02	14.24	12.34	3.15176e-12	1.33788	up	--	--	--	--	--	--	Late embryogenesis abundant protein 18	--	S	Function unknown	seed maturation protein PM35 [Glycine max]
c84129.graph_c0	1.22	1.56	1.75	8.14	7.64	5.77	2.91877e-26	1.70058	up	[QV]	Secondary metabolites biosynthesis, transport and catabolism ;; Defense mechanisms	Molecular Function: iron ion binding (GO:0005506);; Cellular Component: integral component of membrane (GO:0016021);; Molecular Function: heme binding (GO:0020037);; Biological Process: oxidation-reduction process (GO:0055114);; Molecular Function: aromatase activity (GO:0070330);;	--	[Q]	Secondary metabolites biosynthesis, transport and catabolism	Cytochrome P450	Cytochrome P450 81E8 OS=Medicago truncatula OX=3880 GN=CYP81E8 PE=2 SV=1	Q	Secondary metabolites biosynthesis, transport and catabolism	PREDICTED: cytochrome P450 81E8-like [Lupinus angustifolius]
c84166.graph_c0	0.37	1.14	0.42	4.71	3.91	4.42	1.8337e-09	1.19343	up	--	--	--	--	--	--	--	--	--	--	--
c84218.graph_c1	17.46	14.81	14.89	29.31	22.7	27.7	2.83274e-18	1.03189	up	--	--	Molecular Function: DNA binding (GO:0003677);;	--	--	--	Myb/SANT-like DNA-binding domain	--	S	Function unknown	ESF1 homolog [Cajanus cajan]
c84775.graph_c0	15.94	14.67	15.55	2.78	2.35	1.75	1.15952e-25	-1.83271	down	--	--	--	--	--	--	--	--	S	Function unknown	CC-NBS-LRR resistance protein [Trifolium pratense]
c84973.graph_c0	2.48	3.11	2.1	39.56	43.41	45.52	9.26485e-113	3.22314	up	--	--	--	--	--	--	--	--	--	--	hypothetical protein TanjilG_15393 [Lupinus angustifolius]
c85149.graph_c0	2.71	5.68	3.62	18.55	17.52	18.41	4.96615e-17	1.48591	up	--	--	Biological Process: defense response to bacterium (GO:0042742);; Biological Process: defense response to fungus (GO:0050832);;	--	[R]	General function prediction only	Barwin family	Wound-induced protein WIN1 OS=Solanum tuberosum OX=4113 GN=WIN1 PE=2 SV=1	G	Carbohydrate transport and metabolism	pathogenesis-related protein PR-4-like [Cajanus cajan]
c85163.graph_c0	3.14	3.18	2.23	8.5	6.77	9.78	1.50362e-11	1.15756	up	--	--	--	--	--	--	--	--	--	--	--
c85233.graph_c0	14.31	16.39	16.62	6.26	6.77	5.73	1.58769e-16	-1.13454	down	--	--	Biological Process: defense response to bacterium (GO:0042742);; Biological Process: defense response to fungus (GO:0050832);;	--	[R]	General function prediction only	Barwin family	Wound-induced protein WIN1 OS=Solanum tuberosum OX=4113 GN=WIN1 PE=2 SV=1	G	Carbohydrate transport and metabolism	Chitinase / Hevein / PR-4 / Wheatwin2 [Medicago truncatula]
c85280.graph_c0	0	0	0	90.46	97.09	98.7	5.20076e-206	4.87908	up	--	--	--	--	--	--	Late nodulin protein	--	--	--	--
c85396.graph_c0	0	0	0	3.31	4.47	2.85	2.21891e-13	1.37616	up	[O]	Posttranslational modification, protein turnover, chaperones	--	K13993|3.00679e-76|cam:101504383|K13993 HSP20 family protein | (RefSeq) 17.1 kDa class II heat shock protein-like	[O]	Posttranslational modification, protein turnover, chaperones	Hsp20/alpha crystallin family	18.8 kDa class II heat shock protein OS=Ipomoea nil OX=35883 GN=SHSP-2 PE=2 SV=1	O	Posttranslational modification, protein turnover, chaperones	PREDICTED: 17.9 kDa class II heat shock protein-like [Lupinus angustifolius]
c85408.graph_c1	4.31	4.8	4.46	1.68	1.17	0.76	5.04533e-09	-1.13677	down	--	--	Biological Process: response to light stimulus (GO:0009416);; Cellular Component: photosystem I (GO:0009522);; Cellular Component: chloroplast thylakoid membrane (GO:0009535);; Biological Process: photosynthesis, light harvesting in photosystem I (GO:0009768);; Cellular Component: chloroplast envelope (GO:0009941);; Cellular Component: plastoglobule (GO:0010287);; Cellular Component: integral com…	K08907|2.40543e-147|vra:106775014|K08907 light-harvesting complex I chlorophyll a/b binding protein 1 | (RefSeq) chlorophyll a-b binding protein 6A, chloroplastic	--	--	Chlorophyll A-B binding protein	Chlorophyll a-b binding protein 6A, chloroplastic OS=Solanum lycopersicum OX=4081 GN=CAB6A PE=2 SV=1	O	Posttranslational modification, protein turnover, chaperones	unknown [Lotus japonicus]
c85414.graph_c0	6.9	5.16	4.82	51.76	56.47	54.08	3.21662e-214	3.02339	up	--	--	Cellular Component: plasma membrane (GO:0005886);; Cellular Component: integral component of membrane (GO:0016021);;	--	--	--	Domain of unknown function (DUF588)	CASP-like protein 4A3 OS=Arabidopsis thaliana OX=3702 GN=At2g36330 PE=2 SV=1	--	--	hypothetical protein PHAVU_008G155100g [Phaseolus vulgaris]
c85472.graph_c0	14.84	22.89	20.19	2.86	3.56	3.7	8.16059e-16	-1.50573	down	--	--	--	--	--	--	--	--	--	--	--
c85503.graph_c0	22.85	22.52	22.82	53.35	51.11	56.81	9.46362e-52	1.17882	up	--	--	Molecular Function: peroxidase activity (GO:0004601);; Cellular Component: extracellular region (GO:0005576);; Biological Process: response to oxidative stress (GO:0006979);; Molecular Function: heme binding (GO:0020037);; Biological Process: hydrogen peroxide catabolic process (GO:0042744);; Molecular Function: metal ion binding (GO:0046872);; Biological Process: oxidation-reduction process (GO:…	K00430|1.44826e-179|cam:101514640|K00430 peroxidase [EC:1.11.1.7] | (RefSeq) peroxidase 4-like	--	--	Peroxidase	Peroxidase 4 OS=Vitis vinifera OX=29760 GN=GSVIVT00023967001 PE=1 SV=1	--	--	PREDICTED: peroxidase 4-like [Lupinus angustifolius]
c85528.graph_c0	0.22	0.41	0	1.83	2.04	1.83	3.67278e-09	1.14044	up	--	--	Molecular Function: ubiquitin-protein transferase activity (GO:0004842);; Molecular Function: zinc ion binding (GO:0008270);; Biological Process: protein ubiquitination (GO:0016567);; Molecular Function: amino acid binding (GO:0016597);; Molecular Function: ligase activity (GO:0016874);;	--	--	--	--	--	S	Function unknown	putative E3 ubiquitin-protein ligase LIN isoform X1 [Arachis duranensis]
c85541.graph_c0	1.56	1.75	0.95	11.3	12.84	9.84	7.4866e-39	2.14744	up	--	--	Biological Process: carbohydrate metabolic process (GO:0005975);; Molecular Function: polysaccharide binding (GO:0030247);; Molecular Function: glucan endo-1,3-beta-D-glucosidase activity (GO:0042973);; Cellular Component: anchored component of plasma membrane (GO:0046658);;	--	--	--	Glycosyl hydrolases family 17	Glucan endo-1,3-beta-glucosidase, acidic isoform GI9 OS=Nicotiana tabacum OX=4097 GN=PR2 PE=1 SV=1	G	Carbohydrate transport and metabolism	PREDICTED: glucan endo-1,3-beta-glucosidase-like [Lupinus angustifolius]
c85561.graph_c0	0.36	0.34	0	4.02	6.92	3.77	2.41495e-11	1.27976	up	[J]	Translation, ribosomal structure and biogenesis	Molecular Function: nucleic acid binding (GO:0003676);; Cellular Component: nucleus (GO:0005634);; Cellular Component: cytoplasm (GO:0005737);; Molecular Function: 3'-5' exonuclease activity (GO:0008408);; Biological Process: nucleic acid phosphodiester bond hydrolysis (GO:0090305);;	--	[R]	General function prediction only	3'-5' exonuclease	Werner Syndrome-like exonuclease OS=Arabidopsis thaliana OX=3702 GN=WEX PE=1 SV=1	S	Function unknown	DEDDy 3&apos;-5&apos; exonuclease domain-containing protein [Glycine max]
c85742.graph_c0	0.12	0	0	7.6	5.95	7.3	6.37011e-46	2.62705	up	[P]	Inorganic ion transport and metabolism	Molecular Function: carbonate dehydratase activity (GO:0004089);; Biological Process: one-carbon metabolic process (GO:0006730);; Molecular Function: zinc ion binding (GO:0008270);;	K01674|2.47363e-130|pvu:PHAVU_001G129100g|K01674 carbonic anhydrase [EC:4.2.1.1] | (RefSeq) hypothetical protein	[R]	General function prediction only	Eukaryotic-type carbonic anhydrase	Alpha carbonic anhydrase 4 OS=Arabidopsis thaliana OX=3702 GN=ACA4 PE=3 SV=1	P	Inorganic ion transport and metabolism	alpha carbonic anhydrase 4-like [Cajanus cajan]
c85746.graph_c0	0	0.18	0	6.56	4.45	3.67	9.70361e-09	1.05519	up	--	--	--	--	--	--	--	--	--	--	hypothetical protein ST47_g9909 [Ascochyta rabiei]
c85853.graph_c0	0.68	0.58	0.38	1.76	3.11	2.43	5.97071e-10	1.21825	up	--	--	Cellular Component: plasma membrane (GO:0005886);; Molecular Function: sodium ion transmembrane transporter activity (GO:0015081);; Cellular Component: integral component of membrane (GO:0016021);; Biological Process: sodium ion transmembrane transport (GO:0035725);;	--	[P]	Inorganic ion transport and metabolism	Cation transport protein	Sodium transporter HKT1 OS=Arabidopsis thaliana OX=3702 GN=HKT1 PE=1 SV=1	P	Inorganic ion transport and metabolism	PREDICTED: sodium transporter HKT1-like [Glycine max]
c86157.graph_c0	2.97	2.72	2.96	86.71	85.88	87.46	0	4.63804	up	[P]	Inorganic ion transport and metabolism	Molecular Function: secondary active sulfate transmembrane transporter activity (GO:0008271);; Cellular Component: integral component of membrane (GO:0016021);; Biological Process: sulfate transmembrane transport (GO:1902358);;	K17471|0|cam:101512274|K17471 sulfate transporter 3 | (RefSeq) probable sulfate transporter 3.5	[P]	Inorganic ion transport and metabolism	Sulfate permease family;; STAS domain	Probable sulfate transporter 3.5 OS=Arabidopsis thaliana OX=3702 GN=SULTR3;5 PE=2 SV=1	P	Inorganic ion transport and metabolism	probable sulfate transporter 3.5 [Cajanus cajan]
c86351.graph_c0	0	0	0	1.95	3.64	2.48	1.6202e-10	1.1825	up	--	--	--	--	--	--	Tetraspanin family	Tobamovirus multiplication protein 2A OS=Arabidopsis thaliana OX=3702 GN=TOM2A PE=1 SV=1	S	Function unknown	tobamovirus multiplication protein 2A-like [Cajanus cajan]
c86359.graph_c0	0.07	0.13	0.06	5.52	5.89	5.56	5.56041e-34	2.27635	up	[P]	Inorganic ion transport and metabolism	Molecular Function: carbonate dehydratase activity (GO:0004089);; Biological Process: one-carbon metabolic process (GO:0006730);; Molecular Function: zinc ion binding (GO:0008270);;	K01674|1.03181e-147|gmx:100811978|K01674 carbonic anhydrase [EC:4.2.1.1] | (RefSeq) alpha carbonic anhydrase 7-like	[R]	General function prediction only	Eukaryotic-type carbonic anhydrase	Alpha carbonic anhydrase 7 OS=Arabidopsis thaliana OX=3702 GN=ACA7 PE=2 SV=1	P	Inorganic ion transport and metabolism	PREDICTED: alpha carbonic anhydrase 7-like [Glycine max]
c86437.graph_c0	0.05	0.05	0.36	3.87	5.53	6.62	9.21857e-37	2.35368	up	[E]	Amino acid transport and metabolism	Molecular Function: transporter activity (GO:0005215);; Biological Process: transport (GO:0006810);; Cellular Component: integral component of membrane (GO:0016021);;	K14638|0|gmx:100812906|K14638 solute carrier family 15 (peptide/histidine transporter), member 3/4 | (RefSeq) protein NRT1/ PTR FAMILY 7.1-like	[E]	Amino acid transport and metabolism	POT family	Protein NRT1/ PTR FAMILY 7.1 OS=Arabidopsis thaliana OX=3702 GN=NPF7.1 PE=2 SV=1	E	Amino acid transport and metabolism	PREDICTED: protein NRT1/ PTR FAMILY 7.1-like isoform X1 [Lupinus angustifolius]
c86437.graph_c1	0	0.21	0	5.32	3.17	4.02	8.15842e-13	1.35429	up	--	--	Molecular Function: transporter activity (GO:0005215);; Biological Process: transport (GO:0006810);; Cellular Component: integral component of membrane (GO:0016021);;	--	[E]	Amino acid transport and metabolism	POT family	Protein NRT1/ PTR FAMILY 7.1 OS=Arabidopsis thaliana OX=3702 GN=NPF7.1 PE=2 SV=1	E	Amino acid transport and metabolism	hypothetical protein TanjilG_30411 [Lupinus angustifolius]
c86452.graph_c0	2.61	1.98	1.89	12.5	11.1	12.71	3.58118e-33	1.89092	up	--	--	Cellular Component: plasma membrane (GO:0005886);; Cellular Component: integral component of membrane (GO:0016021);; Biological Process: carbohydrate transmembrane transport (GO:0034219);; Molecular Function: sugar transmembrane transporter activity (GO:0051119);;	K15382|4.11535e-142|pvu:PHAVU_009G162900g|K15382 solute carrier family 50 (sugar transporter) | (RefSeq) hypothetical protein	[R]	General function prediction only	Sugar efflux transporter for intercellular exchange	Bidirectional sugar transporter SWEET13 OS=Arabidopsis thaliana OX=3702 GN=SWEET13 PE=1 SV=1	U	Intracellular trafficking, secretion, and vesicular transport	hypothetical protein LR48_Vigan04g076800 [Vigna angularis]
c87031.graph_c0	0	0	0	8.54	10.09	9.02	2.88348e-31	2.19273	up	--	--	--	--	--	--	--	--	S	Function unknown	PREDICTED: uncharacterized protein LOC109362084 [Lupinus angustifolius]
c87303.graph_c0	0.12	0.11	0.33	10.95	8.46	9.43	3.64004e-31	2.18313	up	--	--	--	--	--	--	--	--	S	Function unknown	PREDICTED: uncharacterized protein LOC109348691 isoform X1 [Lupinus angustifolius]
c87428.graph_c0	116.7	119.37	110.48	30.9	28.66	32.71	2.43434e-104	-1.80223	down	--	--	Biological Process: response to light stimulus (GO:0009416);; Cellular Component: photosystem I (GO:0009522);; Cellular Component: chloroplast thylakoid membrane (GO:0009535);; Biological Process: photosynthesis, light harvesting in photosystem I (GO:0009768);; Cellular Component: chloroplast envelope (GO:0009941);; Cellular Component: plastoglobule (GO:0010287);; Cellular Component: integral com…	K08912|2.45401e-162|aip:107631562|K08912 light-harvesting complex II chlorophyll a/b binding protein 1 | (RefSeq) chlorophyll a-b binding protein of LHCII type 1-like	--	--	Chlorophyll A-B binding protein	Chlorophyll a-b binding protein 3, chloroplastic OS=Glycine max OX=3847 GN=CAB3 PE=3 SV=1	J	Translation, ribosomal structure and biogenesis	chlorophyll a-b binding protein of LHCII type 1 [Arachis ipaensis]
c87505.graph_c0	0.11	0	0	3.97	1.81	4.38	2.48453e-09	1.09941	up	--	--	--	--	--	--	SnoaL-like domain	--	S	Function unknown	hypothetical protein FOCG_16119 [Fusarium oxysporum f. sp. radicis-lycopersici 26381]
c87674.graph_c0	2.62	1.23	2.08	6.93	6.85	5.58	3.13068e-07	1.01389	up	--	--	Biological Process: response to auxin (GO:0009733);;	--	--	--	Auxin responsive protein	Auxin-responsive protein SAUR41 OS=Arabidopsis thaliana OX=3702 GN=SAUR41 PE=2 SV=1	S	Function unknown	auxin-responsive protein SAUR50-like [Quercus suber]
c87770.graph_c0	7.42	9.35	8.9	24.67	23.15	21.6	1.51071e-16	1.13868	up	--	--	Cellular Component: cytoplasm (GO:0005737);; Biological Process: metal ion transport (GO:0030001);; Molecular Function: transition metal ion binding (GO:0046914);; Biological Process: cellular transition metal ion homeostasis (GO:0046916);;	--	[P]	Inorganic ion transport and metabolism	Heavy-metal-associated domain	Heavy metal-associated isoprenylated plant protein 23 OS=Arabidopsis thaliana OX=3702 GN=HIPP23 PE=1 SV=1	S	Function unknown	PREDICTED: heavy metal-associated isoprenylated plant protein 23 [Lupinus angustifolius]
c87853.graph_c1	1.18	1.17	1.56	0.07	0.03	0.03	6.5952e-13	-1.37493	down	--	--	--	--	[R]	General function prediction only	gag-polypeptide of LTR copia-type;; Retrotransposon gag protein	--	L	Replication, recombination and repair	histone deacetylase, partial [Trifolium pratense]
c87936.graph_c0	0.33	0.51	0.1	3.62	4.92	3.51	8.94773e-10	1.18977	up	--	--	--	--	--	--	--	--	S	Function unknown	PREDICTED: uncharacterized protein LOC101491129 [Cicer arietinum]
c88057.graph_c0	0.28	0.15	0.17	1.84	2.51	2.65	3.41268e-30	2.08744	up	--	--	--	--	--	--	--	--	--	--	hypothetical protein VIGAN_03088700 [Vigna angularis var. angularis]
c88065.graph_c0	0.2	0.09	0.48	10.75	12.38	11.37	6.65075e-50	2.68404	up	--	--	--	--	--	--	Late nodulin protein	--	--	--	--
c88072.graph_c0	0.05	0.04	0	2.26	2.7	3.85	9.05134e-22	1.82182	up	--	--	--	--	[S]	Function unknown	Domain of unknown function (DUF4149)	--	S	Function unknown	uncharacterized protein LOC107629765 isoform X1 [Arachis ipaensis]
c88221.graph_c4	0.08	0	0.17	26.39	22.84	25.68	2.95632e-245	5.11428	up	[E]	Amino acid transport and metabolism	Molecular Function: transporter activity (GO:0005215);; Biological Process: oligopeptide transport (GO:0006857);; Cellular Component: integral component of membrane (GO:0016021);;	K14638|0|mtr:MTR_8g103233|K14638 solute carrier family 15 (peptide/histidine transporter), member 3/4 | (RefSeq) peptide/nitrate transporter plant	[E]	Amino acid transport and metabolism	POT family	Protein NRT1/ PTR FAMILY 1.2 OS=Arabidopsis thaliana OX=3702 GN=NPF1.2 PE=1 SV=1	E	Amino acid transport and metabolism	hypothetical protein TanjilG_32747 [Lupinus angustifolius]
c88287.graph_c0	0	0	0	2.65	2.73	2.44	4.66622e-13	1.35717	up	[Q]	Secondary metabolites biosynthesis, transport and catabolism	Biological Process: flavonoid biosynthetic process (GO:0009813);; Cellular Component: integral component of membrane (GO:0016021);; Molecular Function: naringenin-chalcone synthase activity (GO:0016210);;	K00660|6.14291e-161|mtr:MTR_3g088675|K00660 chalcone synthase [EC:2.3.1.74] | (RefSeq) chalcone and stilbene synthase family protein	--	--	Chalcone and stilbene synthases, C-terminal domain;; Chalcone and stilbene synthases, N-terminal domain;; 3-Oxoacyl-[acyl-carrier-protein (ACP)] synthase III C terminal;; FAE1/Type III polyketide synthase-like protein;; 3-Oxoacyl-[acyl-carrier-protein (ACP)] synthase III	Chalcone synthase 4 OS=Sorghum bicolor OX=4558 GN=CHS4 PE=3 SV=1	Q	Secondary metabolites biosynthesis, transport and catabolism	chalcone and stilbene synthase family protein [Medicago truncatula]
c88294.graph_c0	3.08	2.92	2.09	13.04	11.43	13.36	2.7026e-27	1.74469	up	--	--	Molecular Function: nucleic acid binding (GO:0003676);; Cellular Component: nucleus (GO:0005634);; Cellular Component: cytoplasm (GO:0005737);; Molecular Function: 3'-5' exonuclease activity (GO:0008408);; Biological Process: nucleic acid phosphodiester bond hydrolysis (GO:0090305);;	--	[R]	General function prediction only	3'-5' exonuclease	Werner Syndrome-like exonuclease OS=Arabidopsis thaliana OX=3702 GN=WEX PE=1 SV=1	S	Function unknown	PREDICTED: Werner Syndrome-like exonuclease [Juglans regia]
c88312.graph_c0	92.91	93.97	95.31	37.14	40.59	34.44	3.31961e-76	-1.28191	down	[O]	Posttranslational modification, protein turnover, chaperones	Molecular Function: nicotianamine synthase activity (GO:0030410);; Biological Process: nicotianamine biosynthetic process (GO:0030418);;	K05953|2.95805e-171|adu:107459596|K05953 nicotianamine synthase [EC:2.5.1.43] | (RefSeq) nicotianamine synthase-like	--	--	Nicotianamine synthase protein;; Methyltransferase domain;; Methyltransferase domain	Nicotianamine synthase OS=Solanum lycopersicum OX=4081 GN=CHLN PE=2 SV=1	S	Function unknown	nicotianamine synthase-like [Arachis duranensis]
c88343.graph_c0	7.64	7.38	8.95	19.17	17.95	19.54	4.24744e-12	1.02821	up	[O]	Posttranslational modification, protein turnover, chaperones	--	K13993|1.66437e-87|gmx:100803161|K13993 HSP20 family protein | (RefSeq) 17.4 kDa class III heat shock protein	[O]	Posttranslational modification, protein turnover, chaperones	Hsp20/alpha crystallin family	17.4 kDa class III heat shock protein OS=Arabidopsis thaliana OX=3702 GN=HSP17.4B PE=2 SV=1	O	Posttranslational modification, protein turnover, chaperones	PREDICTED: 17.4 kDa class III heat shock protein isoform X3 [Lupinus angustifolius]
c88709.graph_c0	2.03	1	1.88	7.9	11.12	6.68	3.18493e-14	1.43083	up	[QV]	Secondary metabolites biosynthesis, transport and catabolism ;; Defense mechanisms	Molecular Function: iron ion binding (GO:0005506);; Cellular Component: integral component of membrane (GO:0016021);; Molecular Function: flavonoid 3'-monooxygenase activity (GO:0016711);; Molecular Function: heme binding (GO:0020037);; Biological Process: secondary metabolite biosynthetic process (GO:0044550);; Biological Process: oxidation-reduction process (GO:0055114);;	--	[Q]	Secondary metabolites biosynthesis, transport and catabolism	Cytochrome P450	Cytochrome P450 78A3 OS=Glycine max OX=3847 GN=CYP78A3 PE=2 SV=1	Q	Secondary metabolites biosynthesis, transport and catabolism	hypothetical protein GOBAR_AA06284 [Gossypium barbadense]
c88709.graph_c3	3.2	2.36	1.54	11.27	7.94	10.08	2.08304e-09	1.17251	up	--	--	Molecular Function: iron ion binding (GO:0005506);; Cellular Component: integral component of membrane (GO:0016021);; Molecular Function: oxidoreductase activity, acting on paired donors, with incorporation or reduction of molecular oxygen, NAD(P)H as one donor, and incorporation of one atom of oxygen (GO:0016709);; Molecular Function: heme binding (GO:0020037);; Biological Process: secondary met…	--	[Q]	Secondary metabolites biosynthesis, transport and catabolism	Cytochrome P450	Cytochrome P450 78A3 OS=Glycine max OX=3847 GN=CYP78A3 PE=2 SV=1	Q	Secondary metabolites biosynthesis, transport and catabolism	PREDICTED: cytochrome P450 78A3-like [Lupinus angustifolius]
c88896.graph_c0	3.79	3.39	3.03	15.07	11.31	15.44	1.39033e-16	1.43238	up	--	--	--	--	--	--	Gibberellin regulated protein	Snakin-1 OS=Solanum tuberosum OX=4113 GN=SN1 PE=1 SV=1	S	Function unknown	PREDICTED: peamaclein [Glycine max]
c89060.graph_c0	21.8	24.88	21.43	83.6	82.27	91.11	5.69992e-73	1.77201	up	--	--	--	--	--	--	Gibberellin regulated protein	Snakin-2 OS=Solanum tuberosum OX=4113 GN=SN2 PE=1 SV=1	O	Posttranslational modification, protein turnover, chaperones	Snakin-2 [Glycine soja]
c89265.graph_c0	11.24	15.77	11.84	75.36	71.4	65.97	6.00387e-84	2.191	up	[M]	Cell wall/membrane/envelope biogenesis	--	--	--	--	Lytic transglycolase	EG45-like domain containing protein OS=Citrus jambhiri OX=64884 GN=CjBAp12 PE=1 SV=1	S	Function unknown	EG45-like domain containing protein [Vigna radiata var. radiata]
c89341.graph_c1	4.41	4.51	3.23	13.55	10.77	10.44	5.51757e-30	1.74644	up	--	--	--	K10664|1.96362e-89|pvu:PHAVU_008G177600g|K10664 E3 ubiquitin-protein ligase ATL6/9/15/31/42/55 [EC:2.3.2.27] | (RefSeq) hypothetical protein	[O]	Posttranslational modification, protein turnover, chaperones	Ring finger domain;; RING-like zinc finger;; Zinc finger, C3HC4 type (RING finger);; RING-H2 zinc finger domain;; Zinc finger, C3HC4 type (RING finger);; Anaphase-promoting complex subunit 11 RING-H2 finger	RING-H2 finger protein ATL11 OS=Arabidopsis thaliana OX=3702 GN=ATL11 PE=2 SV=2	O	Posttranslational modification, protein turnover, chaperones	PREDICTED: RING-H2 finger protein ATL34-like [Lupinus angustifolius]
c89411.graph_c0	24.67	25.26	22.66	11.12	10.19	10.9	1.01785e-16	-1.03067	down	--	--	--	--	--	--	Domain of unknown function (DUF4228)	--	S	Function unknown	uncharacterized protein LOC109804912 [Cajanus cajan]
c89613.graph_c0	80.7	79.25	74.77	185.01	187.95	192.15	3.90002e-66	1.22322	up	[G]	Carbohydrate transport and metabolism	Molecular Function: sucrose alpha-glucosidase activity (GO:0004575);; Cellular Component: vacuole (GO:0005773);; Biological Process: sucrose metabolic process (GO:0005985);; Cellular Component: integral component of membrane (GO:0016021);;	K01193|1.18297e-115|mtr:MTR_4g101630|K01193 beta-fructofuranosidase [EC:3.2.1.26] | (RefSeq) soluble acid invertase FRUCT2	[G]	Carbohydrate transport and metabolism	Glycosyl hydrolases family 32 C terminal;; Glycosyl hydrolases family 32 N-terminal domain	Acid beta-fructofuranosidase OS=Phaseolus vulgaris OX=3885 PE=2 SV=1	G	Carbohydrate transport and metabolism	PREDICTED: acid beta-fructofuranosidase-like isoform X2 [Lupinus angustifolius]
c89630.graph_c0	1.18	1.81	3.02	36.38	42.72	42.95	9.53376e-110	3.3044	up	--	--	--	--	[S]	Function unknown	--	Late embryogenesis abundant protein 1 OS=Cicer arietinum OX=3827 PE=2 SV=1	S	Function unknown	hypothetical protein TanjilG_24006 [Lupinus angustifolius]
c89700.graph_c0	0	0	0	1.89	1.35	1.55	9.63865e-13	1.3358	up	[C]	Energy production and conversion	Molecular Function: aldehyde dehydrogenase (NAD) activity (GO:0004029);; Cellular Component: nucleus (GO:0005634);; Cellular Component: Golgi apparatus (GO:0005794);; Cellular Component: cytosol (GO:0005829);; Biological Process: ethanol catabolic process (GO:0006068);; Biological Process: oxidation-reduction process (GO:0055114);;	K00128|0|bdi:100833155|K00128 aldehyde dehydrogenase (NAD+) [EC:1.2.1.3] | (RefSeq) aldehyde dehydrogenase family 2 member B7, mitochondrial-like	[C]	Energy production and conversion	Aldehyde dehydrogenase family	Aldehyde dehydrogenase family 2 member B4, mitochondrial OS=Arabidopsis thaliana OX=3702 GN=ALDH2B4 PE=1 SV=1	C	Energy production and conversion	hypothetical protein B5807_09537 [Epicoccum nigrum]
c89705.graph_c0	1.22	1.27	0.97	3.13	2.85	3.58	1.46221e-07	1.00403	up	[V]	Defense mechanisms	Biological Process: drug transmembrane transport (GO:0006855);; Molecular Function: drug transmembrane transporter activity (GO:0015238);; Molecular Function: antiporter activity (GO:0015297);; Cellular Component: integral component of membrane (GO:0016021);;	K03327|0|adu:107482617|K03327 multidrug resistance protein, MATE family | (RefSeq) protein DETOXIFICATION 40-like	[R]	General function prediction only	MatE	Protein DETOXIFICATION 40 OS=Arabidopsis thaliana OX=3702 GN=DTX40 PE=1 SV=1	V	Defense mechanisms	protein DETOXIFICATION 40-like [Cajanus cajan]
c89841.graph_c0	43.75	44.43	42.43	14.72	13.3	15.86	9.49762e-75	-1.47905	down	[R]	General function prediction only	Molecular Function: phospholipase activity (GO:0004620);; Cellular Component: cytoplasm (GO:0005737);; Cellular Component: membrane (GO:0016020);; Biological Process: lipid catabolic process (GO:0016042);; Molecular Function: acylglycerol lipase activity (GO:0047372);;	--	[I]	Lipid transport and metabolism	Patatin-like phospholipase	Patatin-like protein 2 OS=Arabidopsis thaliana OX=3702 GN=PLP2 PE=1 SV=1	S	Function unknown	PREDICTED: patatin-like protein 2 [Lupinus angustifolius]
c89857.graph_c0	0	0.06	0	1.41	3.09	2	1.20201e-10	1.19878	up	--	--	--	--	--	--	--	--	--	--	--
c89966.graph_c0	0.22	0.37	0.28	2.67	4.29	3.67	3.23958e-09	1.14961	up	--	--	--	--	--	--	--	--	--	--	--
c90008.graph_c0	13.99	14.82	14.96	3.62	3.16	3.36	4.23626e-66	-1.88875	down	[G]	Carbohydrate transport and metabolism	Molecular Function: sugar:proton symporter activity (GO:0005351);; Molecular Function: glucose transmembrane transporter activity (GO:0005355);; Cellular Component: integral component of plasma membrane (GO:0005887);; Biological Process: proton transport (GO:0015992);; Biological Process: glucose import (GO:0046323);; Biological Process: glucose transmembrane transport (GO:1904659);;	--	[R]	General function prediction only	Sugar (and other) transporter;; Major Facilitator Superfamily;; Fungal trichothecene efflux pump (TRI12);; Sugar (and other) transporter	Sugar transport protein 5 OS=Arabidopsis thaliana OX=3702 GN=STP5 PE=2 SV=1	G	Carbohydrate transport and metabolism	sugar transport protein 5 [Vigna radiata var. radiata]
c90009.graph_c0	0	0	0	1.86	1.33	1.33	2.4347e-12	1.31018	up	--	--	--	--	--	--	BTB/POZ domain	--	S	Function unknown	hypothetical protein ST47_g460 [Ascochyta rabiei]
c90021.graph_c0	0	0	0	3.56	2.66	2	3.7919e-20	1.74107	up	--	--	--	--	--	--	--	--	S	Function unknown	hypothetical protein B5807_02015 [Epicoccum nigrum]
c90116.graph_c0	9.93	10.09	10.02	37.75	42.25	44.79	2.52715e-53	1.81786	up	[O]	Posttranslational modification, protein turnover, chaperones	--	K13993|6.1455e-62|cic:CICLE_v10013046mg|K13993 HSP20 family protein | (RefSeq) hypothetical protein	[O]	Posttranslational modification, protein turnover, chaperones	Hsp20/alpha crystallin family	17.3 kDa class I heat shock protein OS=Glycine max OX=3847 GN=HSP17.3-B PE=3 SV=1	O	Posttranslational modification, protein turnover, chaperones	class I heat shock protein [Citrus clementina]
c90273.graph_c0	8.06	10.25	10.1	3.42	3.69	3.82	1.60538e-08	-1.00168	down	--	--	Cellular Component: photosystem I reaction center (GO:0009538);; Biological Process: photosynthesis (GO:0015979);; Cellular Component: integral component of membrane (GO:0016021);;	K02699|1.24684e-107|aip:107635138|K02699 photosystem I subunit XI | (RefSeq) photosystem I reaction center subunit XI, chloroplastic	--	--	Photosystem I reaction centre subunit XI	Photosystem I reaction center subunit XI, chloroplastic OS=Spinacia oleracea OX=3562 GN=PSAL PE=1 SV=1	C	Energy production and conversion	photosystem I reaction center subunit XI, chloroplastic [Arachis ipaensis]
c90310.graph_c1	0	0	0	7.33	7.65	9.12	7.48254e-16	1.52212	up	--	--	--	--	--	--	--	--	--	--	--
c90407.graph_c0	1.67	1.74	1.98	7.18	6.3	6.41	1.05884e-10	1.19923	up	--	--	Molecular Function: magnesium ion transmembrane transporter activity (GO:0015095);; Biological Process: magnesium ion transport (GO:0015693);; Cellular Component: integral component of membrane (GO:0016021);; Biological Process: magnesium ion transmembrane transport (GO:1903830);;	K16075|8.64218e-97|gmx:100799368|K16075 magnesium transporter | (RefSeq) magnesium transporter MRS2-I-like	[P]	Inorganic ion transport and metabolism	--	Magnesium transporter MRS2-2 OS=Arabidopsis thaliana OX=3702 GN=MRS2-2 PE=2 SV=1	U	Intracellular trafficking, secretion, and vesicular transport	PREDICTED: magnesium transporter MRS2-I-like isoform X3 [Glycine max]
c90572.graph_c0	2.82	3.6	4.28	12.07	7.78	12.26	1.90582e-10	1.07605	up	--	--	--	--	--	--	--	--	S	Function unknown	PREDICTED: uncharacterized protein LOC109351535 isoform X2 [Lupinus angustifolius]
c90593.graph_c0	2.19	1.88	1.1	11.73	11.17	10.67	2.97096e-30	1.89773	up	[Q]	Secondary metabolites biosynthesis, transport and catabolism	Molecular Function: metal ion binding (GO:0046872);; Molecular Function: dioxygenase activity (GO:0051213);; Biological Process: oxidation-reduction process (GO:0055114);;	K05933|0|gmx:100794816|K05933 aminocyclopropanecarboxylate oxidase [EC:1.14.17.4] | (RefSeq) 1-aminocyclopropane-1-carboxylate oxidase 1	[QR]	--	2OG-Fe(II) oxygenase superfamily;; non-haem dioxygenase in morphine synthesis N-terminal	1-aminocyclopropane-1-carboxylate oxidase 1 OS=Arabidopsis thaliana OX=3702 GN=ACO1 PE=2 SV=1	S	Function unknown	1-aminocyclopropane-1-carboxylate oxidase 1-like [Cajanus cajan]
c90745.graph_c0	0.07	0.34	0.2	7.43	5.88	8.05	3.4963e-64	2.94738	up	--	--	--	K10664|6.6721e-101|gmx:100814384|K10664 E3 ubiquitin-protein ligase ATL6/9/15/31/42/55 [EC:2.3.2.27] | (RefSeq) RING-H2 finger protein ATL34-like	[O]	Posttranslational modification, protein turnover, chaperones	Ring finger domain;; RING-like zinc finger;; Zinc finger, C3HC4 type (RING finger);; RING-H2 zinc finger domain;; Zinc finger, C3HC4 type (RING finger);; Anaphase-promoting complex subunit 11 RING-H2 finger	RING-H2 finger protein ATL11 OS=Arabidopsis thaliana OX=3702 GN=ATL11 PE=2 SV=2	O	Posttranslational modification, protein turnover, chaperones	PREDICTED: RING-H2 finger protein ATL38-like [Lupinus angustifolius]
c90747.graph_c0	0.27	0.45	0.15	3.26	5.68	3.63	5.63992e-10	1.21991	up	--	--	--	--	--	--	--	--	--	--	--
c90823.graph_c0	1.18	0.84	1.11	39.77	38.39	36.54	1.22598e-163	3.96299	up	[H]	Coenzyme transport and metabolism	Molecular Function: O-methyltransferase activity (GO:0008171);; Cellular Component: integral component of membrane (GO:0016021);; Biological Process: methylation (GO:0032259);; Molecular Function: protein dimerization activity (GO:0046983);;	K13066|5.17873e-118|mtr:MTR_7g011900|K13066 caffeic acid 3-O-methyltransferase [EC:2.1.1.68] | (RefSeq) caffeic acid O-methyltransferase	[R]	General function prediction only	O-methyltransferase;; Dimerisation domain	Isoliquiritigenin 2&apos;-O-methyltransferase OS=Medicago sativa OX=3879 PE=1 SV=1	S	Function unknown	LOW QUALITY PROTEIN: isoliquiritigenin 2&apos;-O-methyltransferase-like [Cajanus cajan]
c90863.graph_c0	0	0	0	2.26	2.31	2.65	4.4923e-09	1.07264	up	--	--	Molecular Function: transcription factor activity, sequence-specific DNA binding (GO:0003700);; Biological Process: regulation of transcription, DNA-templated (GO:0006355);; Molecular Function: sequence-specific DNA binding (GO:0043565);;	--	--	--	bZIP transcription factor;; Basic region leucine zipper	--	K	Transcription	hypothetical protein B5807_06182 [Epicoccum nigrum]
c90887.graph_c0	5.27	3.27	5.03	1.79	1.44	1.54	7.72154e-09	-1.0809	down	--	--	Cellular Component: integral component of membrane (GO:0016021);;	--	--	--	--	--	S	Function unknown	hypothetical protein glysoja_004515 [Glycine soja]
c90987.graph_c0	22.77	24.52	25.01	10.45	10.59	9.06	2.65511e-29	-1.17637	down	[P]	Inorganic ion transport and metabolism	Molecular Function: zinc ion transmembrane transporter activity (GO:0005385);; Biological Process: response to zinc ion (GO:0010043);; Cellular Component: integral component of membrane (GO:0016021);; Biological Process: regulation of sequestering of zinc ion (GO:0061088);; Biological Process: zinc II ion transmembrane transport (GO:0071577);;	--	[P]	Inorganic ion transport and metabolism	Cation efflux family;; Dimerisation domain of Zinc Transporter	Metal tolerance protein 10 OS=Arabidopsis thaliana OX=3702 GN=MTP10 PE=2 SV=1	P	Inorganic ion transport and metabolism	metal tolerance protein 10-like [Cajanus cajan]
c90997.graph_c0	24.31	24.92	22.55	257.53	223.13	303.26	1.24476e-98	2.87878	up	--	--	--	--	--	--	--	--	--	--	--
c91022.graph_c0	9.35	9.84	8.24	29.4	26.94	27.57	3.72954e-37	1.44844	up	--	--	--	--	--	--	--	--	--	--	--
c91112.graph_c0	52.15	58.49	62.71	23.22	26.81	20.7	1.41465e-37	-1.20622	down	--	--	--	--	--	--	Root cap	--	S	Function unknown	PREDICTED: uncharacterized protein LOC109347212 [Lupinus angustifolius]
c91128.graph_c0	12.84	15.73	14.54	3.22	4.51	4.13	5.11296e-27	-1.53614	down	--	--	Cellular Component: vacuole (GO:0005773);; Biological Process: carbohydrate metabolic process (GO:0005975);; Biological Process: defense response (GO:0006952);; Molecular Function: glucan endo-1,3-beta-D-glucosidase activity (GO:0042973);;	--	--	--	Glycosyl hydrolases family 17	Glucan endo-1,3-beta-glucosidase OS=Pisum sativum OX=3888 PE=2 SV=1	G	Carbohydrate transport and metabolism	PREDICTED: glucan endo-1,3-beta-glucosidase, basic isoform-like [Lupinus angustifolius]
c91172.graph_c0	4.64	4.66	4.45	45.97	43.29	46.59	4.86778e-288	3.11613	up	[H]	Coenzyme transport and metabolism	--	K14487|0|aip:107642732|K14487 auxin responsive GH3 gene family | (RefSeq) probable indole-3-acetic acid-amido synthetase GH3.1	--	--	GH3 auxin-responsive promoter	Probable indole-3-acetic acid-amido synthetase GH3.1 OS=Arabidopsis thaliana OX=3702 GN=GH3.1 PE=2 SV=1	S	Function unknown	probable indole-3-acetic acid-amido synthetase GH3.1 [Arachis ipaensis]
c91186.graph_c0	2.68	2.51	2.32	0.52	0.43	0.56	1.3905e-18	-1.57212	down	--	--	--	--	--	--	MULE transposase domain;; FAR1 DNA-binding domain;; FAR1 DNA-binding domain	Protein FAR1-RELATED SEQUENCE 5 OS=Arabidopsis thaliana OX=3702 GN=FRS5 PE=1 SV=1	S	Function unknown	protein FAR1-RELATED SEQUENCE 5-like isoform X1 [Arachis ipaensis]
c91207.graph_c0	1.26	2.14	0.92	32.75	31.96	27.48	2.77711e-40	2.40438	up	--	--	--	--	--	--	--	3-oxo-Delta(4,5)-steroid 5-beta-reductase OS=Digitalis lanata OX=49450 PE=1 SV=1	S	Function unknown	Hypothetical protein glysoja_031389 [Glycine soja]
c91207.graph_c1	2.95	3.56	3.77	82.41	76.46	74.97	8.8584e-271	3.96408	up	[M]	Cell wall/membrane/envelope biogenesis	--	--	--	--	NAD dependent epimerase/dehydratase family	3-oxo-Delta(4,5)-steroid 5-beta-reductase OS=Arabidopsis thaliana OX=3702 GN=VEP1 PE=1 SV=1	S	Function unknown	PREDICTED: 3-oxo-Delta(4,5)-steroid 5-beta-reductase-like [Lupinus angustifolius]
c91253.graph_c0	8.28	7.7	8.77	24.29	21.7	24.03	7.56361e-39	1.35469	up	[Q]	Secondary metabolites biosynthesis, transport and catabolism	Molecular Function: iron ion binding (GO:0005506);; Molecular Function: dioxygenase activity (GO:0051213);; Biological Process: oxidation-reduction process (GO:0055114);;	--	[QR]	--	non-haem dioxygenase in morphine synthesis N-terminal;; 2OG-Fe(II) oxygenase superfamily	Gibberellin 20 oxidase 2 OS=Arabidopsis thaliana OX=3702 GN=GA20OX2 PE=2 SV=1	S	Function unknown	PREDICTED: gibberellin 20 oxidase 2-like [Lupinus angustifolius]
c91520.graph_c0	12.62	11.45	9.43	23.18	26.1	29.84	1.22064e-15	1.07075	up	--	--	--	--	--	--	--	--	S	Function unknown	PREDICTED: uncharacterized protein LOC109345917 [Lupinus angustifolius]
c91541.graph_c0	0.45	0.93	1.38	6.03	6.65	4.65	8.23444e-29	1.93282	up	--	;;	Molecular Function: protein serine/threonine kinase activity (GO:0004674);; Molecular Function: ATP binding (GO:0005524);; Cellular Component: plasma membrane (GO:0005886);; Biological Process: protein phosphorylation (GO:0006468);; Cellular Component: integral component of membrane (GO:0016021);;	K04733|0|pvu:PHAVU_003G137700g|K04733 interleukin-1 receptor-associated kinase 4 [EC:2.7.11.1] | (RefSeq) hypothetical protein	--	--	Protein tyrosine kinase;; Protein kinase domain	Probable LRR receptor-like serine/threonine-protein kinase At1g56140 OS=Arabidopsis thaliana OX=3702 GN=At1g56140 PE=2 SV=2	T	Signal transduction mechanisms	putative receptor-like protein kinase At4g00960 isoform X2 [Cajanus cajan]
c91638.graph_c0	1.1	3.37	2.34	36.41	43.63	46.82	3.26722e-74	2.91232	up	--	--	Cellular Component: cytosol (GO:0005829);; Biological Process: response to osmotic stress (GO:0006970);; Biological Process: response to cold (GO:0009409);; Biological Process: response to water deprivation (GO:0009414);; Biological Process: embryo development (GO:0009790);; Biological Process: seed development (GO:0048316);;	--	--	--	Late embryogenesis abundant (LEA) group 1	18 kDa seed maturation protein OS=Glycine max OX=3847 GN=GMPM1 PE=2 SV=1	S	Function unknown	PREDICTED: 18 kDa seed maturation protein-like [Lupinus angustifolius]
c91752.graph_c1	0.8	0.75	0.49	7.45	8.53	9.41	6.19849e-26	1.95489	up	--	--	Cellular Component: extracellular region (GO:0005576);; Molecular Function: growth factor activity (GO:0008083);; Biological Process: cell proliferation (GO:0008283);;	--	--	--	Phytosulfokine precursor protein (PSK)	Phytosulfokines OS=Asparagus officinalis OX=4686 GN=PSK PE=1 SV=1	S	Function unknown	PREDICTED: phytosulfokines-like [Glycine max]
c91907.graph_c0	1.71	1.12	1	10.65	10.6	9.62	4.05845e-44	2.29966	up	[P]	Inorganic ion transport and metabolism	Molecular Function: iron ion transmembrane transporter activity (GO:0005381);; Molecular Function: manganese ion transmembrane transporter activity (GO:0005384);; Cellular Component: cell (GO:0005623);; Biological Process: intracellular sequestering of iron ion (GO:0006880);; Cellular Component: integral component of membrane (GO:0016021);; Biological Process: cellular manganese ion homeostasis (…	--	[S]	Function unknown	VIT family	Nodulin-21 OS=Glycine max OX=3847 PE=2 SV=1	S	Function unknown	PREDICTED: vacuolar iron transporter homolog 4-like [Lupinus angustifolius]
c91949.graph_c0	1.93	1.95	1.34	0.19	0	0.23	3.97538e-09	-1.14253	down	--	--	Molecular Function: pectinesterase activity (GO:0030599);; Molecular Function: pectinesterase inhibitor activity (GO:0046910);; Cellular Component: cell periphery (GO:0071944);;	K01051|1.36434e-91|gmx:100806133|K01051 pectinesterase [EC:3.1.1.11] | (RefSeq) pectinesterase-like	--	--	Plant invertase/pectin methylesterase inhibitor;; Pectinesterase	Probable pectinesterase/pectinesterase inhibitor 33 OS=Arabidopsis thaliana OX=3702 GN=PME33 PE=2 SV=1	G	Carbohydrate transport and metabolism	PREDICTED: probable pectinesterase/pectinesterase inhibitor 33 [Lupinus angustifolius]
c92020.graph_c1	11.67	12.52	11.11	1.69	2.17	2.35	3.14475e-20	-1.64505	down	--	--	Biological Process: response to light stimulus (GO:0009416);; Cellular Component: photosystem I (GO:0009522);; Cellular Component: photosystem II (GO:0009523);; Cellular Component: chloroplast thylakoid membrane (GO:0009535);; Biological Process: photosynthesis, light harvesting in photosystem I (GO:0009768);; Cellular Component: chloroplast envelope (GO:0009941);; Cellular Component: plastoglobu…	K08912|3.98398e-156|aip:107644953|K08912 light-harvesting complex II chlorophyll a/b binding protein 1 | (RefSeq) chlorophyll a-b binding protein of LHCII type 1	--	--	Chlorophyll A-B binding protein	Chlorophyll a-b binding protein of LHCII type I, chloroplastic (Fragment) OS=Cucumis sativus OX=3659 PE=2 SV=1	J	Translation, ribosomal structure and biogenesis	chlorophyll a-b binding protein of LHCII type 1 [Arachis duranensis]
c92233.graph_c0	6.07	1.74	3.65	7.62	9.06	9.19	2.96381e-37	2.14424	up	--	--	Cellular Component: plasma membrane (GO:0005886);; Cellular Component: integral component of membrane (GO:0016021);; Biological Process: transmembrane transport (GO:0055085);;	--	[T]	Signal transduction mechanisms	OPT oligopeptide transporter protein	Oligopeptide transporter 2 OS=Arabidopsis thaliana OX=3702 GN=OPT2 PE=2 SV=2	S	Function unknown	PREDICTED: oligopeptide transporter 2-like [Lupinus angustifolius]
c92244.graph_c0	8.3	4.08	8.17	1.22	1	0.94	1.24599e-10	-1.26821	down	--	--	Cellular Component: membrane (GO:0016020);; Molecular Function: hydrolase activity, acting on ester bonds (GO:0016788);;	--	--	--	--	GDSL esterase/lipase At5g18430 OS=Arabidopsis thaliana OX=3702 GN=At5g18430 PE=2 SV=1	S	Function unknown	GDSL esterase/lipase At5g55050-like [Cajanus cajan]
c92267.graph_c0	5.48	5.04	4.92	37.6	41.77	40.48	3.22501e-93	2.55989	up	--	--	Cellular Component: integral component of membrane (GO:0016021);;	--	--	--	AWPM-19-like family	Membrane protein PM19L OS=Oryza sativa subsp. japonica OX=39947 GN=PM19L PE=2 SV=1	S	Function unknown	uncharacterized protein LOC107616658 [Arachis ipaensis]
c92357.graph_c0	0.11	0.15	0	1.53	1.74	1.5	5.24482e-09	1.11367	up	--	--	--	--	--	--	Late embryogenesis abundant protein	Embryonic protein DC-8 OS=Daucus carota OX=4039 PE=3 SV=1	S	Function unknown	PREDICTED: embryonic protein DC-8-like isoform X1 [Lupinus angustifolius]
c92394.graph_c0	7.01	6.24	6.06	1.12	1.2	0.92	8.31703e-17	-1.52058	down	--	--	Cellular Component: endoplasmic reticulum (GO:0005783);; Biological Process: cellular response to phosphate starvation (GO:0016036);;	--	[P]	Inorganic ion transport and metabolism	SPX domain	SPX domain-containing protein 3 OS=Arabidopsis thaliana OX=3702 GN=SPX3 PE=2 SV=1	T	Signal transduction mechanisms	PREDICTED: SPX domain-containing protein 3-like [Glycine max]
c92631.graph_c0	227.58	237.43	233.6	589.68	625.53	621.46	2.53273e-203	1.33964	up	[O]	Posttranslational modification, protein turnover, chaperones	Molecular Function: glutathione transferase activity (GO:0004364);; Molecular Function: lactoylglutathione lyase activity (GO:0004462);; Cellular Component: cytoplasm (GO:0005737);; Biological Process: glutathione metabolic process (GO:0006749);; Biological Process: toxin catabolic process (GO:0009407);;	K00799|4.6027e-58|cam:101508481|K00799 glutathione S-transferase [EC:2.5.1.18] | (RefSeq) probable glutathione S-transferase	[O]	Posttranslational modification, protein turnover, chaperones	Glutathione S-transferase, C-terminal domain;; Glutathione S-transferase, C-terminal domain;; Glutathione S-transferase, C-terminal domain;; Glutathione S-transferase, N-terminal domain;; Glutathione S-transferase, N-terminal domain;; Glutathione S-transferase, N-terminal domain	Probable glutathione S-transferase OS=Nicotiana tabacum OX=4097 PE=2 SV=1	O	Posttranslational modification, protein turnover, chaperones	PREDICTED: probable glutathione S-transferase isoform X3 [Cicer arietinum]
c92723.graph_c0	0.81	2.46	1.98	11.29	9.85	9.22	2.93856e-12	1.35146	up	[T]	Signal transduction mechanisms	Cellular Component: integral component of membrane (GO:0016021);;	--	--	--	CBS domain	CBS domain-containing protein CBSCBSPB2 OS=Arabidopsis thaliana OX=3702 GN=CBSCBSPB2 PE=2 SV=1	S	Function unknown	LOW QUALITY PROTEIN: CBS domain-containing protein CBSCBSPB3-like [Carica papaya]
c93049.graph_c1	2.55	1	2.21	12.4	9.03	9.44	1.26343e-12	1.36311	up	--	--	Cellular Component: integral component of membrane (GO:0016021);; Molecular Function: transmembrane transporter activity (GO:0022857);; Biological Process: transmembrane transport (GO:0055085);;	--	--	--	--	--	S	Function unknown	hypothetical protein glysoja_005527 [Glycine soja]
c93164.graph_c0	7.68	7	6.43	26.44	23.22	20.63	1.10204e-31	1.50905	up	--	--	Molecular Function: DNA binding (GO:0003677);; Molecular Function: transcription factor activity, sequence-specific DNA binding (GO:0003700);; Cellular Component: nucleus (GO:0005634);; Biological Process: regulation of transcription, DNA-templated (GO:0006355);;	--	--	--	--	Ethylene-responsive transcription factor ERF003 OS=Arabidopsis thaliana OX=3702 GN=ERF003 PE=2 SV=1	K	Transcription	uncharacterized protein LOC100527365 [Glycine max]
c93276.graph_c0	2.61	2.86	3.07	11.92	12.08	11.85	2.83206e-23	1.57561	up	--	--	Cellular Component: plasma membrane (GO:0005886);; Cellular Component: integral component of membrane (GO:0016021);;	--	--	--	Domain of unknown function (DUF588)	CASP-like protein 4B4 OS=Oryza sativa subsp. japonica OX=39947 GN=Os05g0344400 PE=3 SV=1	S	Function unknown	hypothetical protein TanjilG_10630 [Lupinus angustifolius]
c93444.graph_c0	0.81	0.77	0.73	2.08	3.09	2.63	4.74355e-10	1.15887	up	--	--	Molecular Function: nutrient reservoir activity (GO:0045735);;	--	--	--	Cupin	Vicilin-like seed storage protein At4g36700 OS=Arabidopsis thaliana OX=3702 GN=At4g36700 PE=3 SV=1	S	Function unknown	hypothetical protein TanjilG_22800 [Lupinus angustifolius]
c93708.graph_c0	96.48	101.96	98.18	217.21	210.42	218.6	6.49638e-95	1.10236	up	--	--	Molecular Function: carbohydrate binding (GO:0030246);; Molecular Function: metal ion binding (GO:0046872);;	--	--	--	Legume lectin domain;; Legume-like lectin family	Bark leucoagglutinin (Fragment) OS=Maackia amurensis OX=37501 GN=MAL PE=2 SV=1	S	Function unknown	lectin [Sophora flavescens]
c93942.graph_c0	2.27	1.87	1.85	5.72	5.65	4.43	3.50583e-10	1.06109	up	--	--	--	--	--	--	--	--	--	--	leucine-rich repeat extensin-like protein 3 [Cajanus cajan]
c93997.graph_c0	8.83	8.17	9.42	4.55	4.44	3.12	2.1633e-09	-1.01214	down	[O]	Posttranslational modification, protein turnover, chaperones	Molecular Function: peptidase activity (GO:0008233);;	--	[OW]	--	Matrixin;; Putative peptidoglycan binding domain	Metalloendoproteinase 5-MMP OS=Arabidopsis thaliana OX=3702 GN=5MMP PE=1 SV=1	O	Posttranslational modification, protein turnover, chaperones	PREDICTED: metalloendoproteinase 1-like [Lupinus angustifolius]
c94181.graph_c0	1.95	1.51	2.18	0.61	0.24	0.2	8.82913e-10	-1.2138	down	--	--	Molecular Function: binding (GO:0005488);;	--	[R]	General function prediction only	Integrase core domain;; Reverse transcriptase (RNA-dependent DNA polymerase)	Retrovirus-related Pol polyprotein from transposon RE1 OS=Arabidopsis thaliana OX=3702 GN=RE1 PE=2 SV=1	L	Replication, recombination and repair	putative copia-type polyprotein [Trifolium pratense]
c94223.graph_c0	0.06	0.04	0.06	2.63	2.31	2.34	8.15914e-18	1.64081	up	--	--	Biological Process: defense response (GO:0006952);;	--	--	--	LURP-one-related;; LURP-one-related	Protein LURP-one-related 14 OS=Arabidopsis thaliana OX=3702 GN=At3g56180 PE=2 SV=2	S	Function unknown	PREDICTED: protein LURP-one-related 14-like [Glycine max]
c94377.graph_c0	4.85	4.28	3.86	17.82	18	16.45	9.24339e-40	1.75946	up	--	--	Cellular Component: integral component of membrane (GO:0016021);; Biological Process: carbohydrate transmembrane transport (GO:0034219);; Molecular Function: sugar transmembrane transporter activity (GO:0051119);;	K15382|4.32284e-142|gmx:100800304|K15382 solute carrier family 50 (sugar transporter) | (RefSeq) bidirectional sugar transporter SWEET1	[R]	General function prediction only	Sugar efflux transporter for intercellular exchange	Bidirectional sugar transporter SWEET1 OS=Arabidopsis thaliana OX=3702 GN=SWEET1 PE=1 SV=1	U	Intracellular trafficking, secretion, and vesicular transport	sugar efflux transporter SWEET13 isoform 1 [Glycine max]
c94398.graph_c0	0	0	0	4.19	4.34	5.41	1.93132e-77	3.31751	up	--	--	Biological Process: guard cell differentiation (GO:0010052);;	--	--	--	Epidermal patterning factor proteins	EPIDERMAL PATTERNING FACTOR-like protein 3 OS=Arabidopsis thaliana OX=3702 GN=EPFL3 PE=1 SV=1	S	Function unknown	PREDICTED: EPIDERMAL PATTERNING FACTOR-like protein 6 isoform X1 [Lupinus angustifolius]
c94406.graph_c0	8.18	7.55	8.56	19.06	19.41	19.73	9.70286e-24	1.13988	up	[O]	Posttranslational modification, protein turnover, chaperones	Molecular Function: cysteine-type endopeptidase activity (GO:0004197);; Cellular Component: extracellular space (GO:0005615);; Cellular Component: lysosome (GO:0005764);; Biological Process: proteolysis involved in cellular protein catabolic process (GO:0051603);;	--	[O]	Posttranslational modification, protein turnover, chaperones	Papain family cysteine protease;; Cathepsin propeptide inhibitor domain (I29);; Peptidase C1-like family	P34 probable thiol protease OS=Glycine max OX=3847 PE=1 SV=1	O	Posttranslational modification, protein turnover, chaperones	PREDICTED: ervatamin-B-like [Lupinus angustifolius]
c94492.graph_c0	4.2	2.73	1.82	7.37	10.43	8.23	6.96349e-11	1.16765	up	--	--	Molecular Function: calcium ion binding (GO:0005509);; Molecular Function: calcium-dependent phospholipid binding (GO:0005544);;	--	[U]	Intracellular trafficking, secretion, and vesicular transport	Annexin;; Annexin	Annexin D8 OS=Arabidopsis thaliana OX=3702 GN=ANNAT8 PE=2 SV=2	S	Function unknown	PREDICTED: annexin D8-like [Lupinus angustifolius]
c94598.graph_c0	3.17	3.58	2.73	8.95	7.46	8.86	2.70284e-15	1.16026	up	[QV]	Secondary metabolites biosynthesis, transport and catabolism ;; Defense mechanisms	Molecular Function: iron ion binding (GO:0005506);; Cellular Component: integral component of membrane (GO:0016021);; Molecular Function: heme binding (GO:0020037);; Molecular Function: isoflavone 2'-hydroxylase activity (GO:0033773);; Biological Process: secondary metabolite biosynthetic process (GO:0044550);; Biological Process: oxidation-reduction process (GO:0055114);;	--	[Q]	Secondary metabolites biosynthesis, transport and catabolism	Cytochrome P450	Isoflavone 2&apos;-hydroxylase OS=Glycyrrhiza echinata OX=46348 GN=CYP81E1 PE=1 SV=2	Q	Secondary metabolites biosynthesis, transport and catabolism	PREDICTED: isoflavone 3&apos;-hydroxylase-like [Glycine max]
c94681.graph_c0	2.06	2.81	1.82	6.87	6.55	5.07	3.08007e-09	1.0622	up	--	--	Molecular Function: DNA binding (GO:0003677);; Molecular Function: transcription factor activity, sequence-specific DNA binding (GO:0003700);; Cellular Component: nucleus (GO:0005634);; Biological Process: regulation of transcription, DNA-templated (GO:0006355);;	K09286|1.78832e-49|gmx:732579|K09286 EREBP-like factor | (RefSeq) DREB2; dehydration-responsive element binding protein 2	--	--	AP2 domain	Ethylene-responsive transcription factor RAP2-1 OS=Arabidopsis thaliana OX=3702 GN=RAP2-1 PE=2 SV=1	K	Transcription	DREB group protein [Ammopiptanthus mongolicus]
c94724.graph_c1	4.78	5.1	4.42	24.7	23.16	25.45	6.40182e-57	2.37487	up	--	--	--	--	--	--	--	--	--	--	--
c94746.graph_c0	12.65	13.82	10.55	40.36	38.25	36.68	3.62249e-38	1.41298	up	--	--	Biological Process: anaerobic respiration (GO:0009061);; Molecular Function: oxidoreductase activity, acting on single donors with incorporation of molecular oxygen, incorporation of two atoms of oxygen (GO:0016702);; Biological Process: peptidyl-cysteine oxidation (GO:0018171);; Biological Process: detection of hypoxia (GO:0070483);;	K10712|2.08905e-77|mtr:MTR_7g086380|K10712 cysteamine dioxygenase [EC:1.13.11.19] | (RefSeq) 2-aminoethanethiol dioxygenase-like protein	[S]	Function unknown	PCO_ADO	Plant cysteine oxidase 1 OS=Arabidopsis thaliana OX=3702 GN=PCO1 PE=1 SV=1	S	Function unknown	2-aminoethanethiol dioxygenase-like protein [Trifolium pratense]
c94807.graph_c0	7.01	7.59	7.78	44.71	54.55	51.75	2.78538e-107	2.46835	up	--	--	--	--	--	--	Late embryogenesis abundant (LEA) group 1	18 kDa seed maturation protein OS=Glycine max OX=3847 GN=GMPM1 PE=2 SV=1	S	Function unknown	PREDICTED: 18 kDa seed maturation protein-like [Lupinus angustifolius]
c94831.graph_c0	0.76	0.53	0.35	2.1	2.63	2.71	4.78188e-07	1.02163	up	[G]	Carbohydrate transport and metabolism	Biological Process: flavonoid biosynthetic process (GO:0009813);; Cellular Component: intracellular membrane-bounded organelle (GO:0043231);; Molecular Function: indole-3-acetate beta-glucosyltransferase activity (GO:0047215);; Biological Process: flavonoid glucuronidation (GO:0052696);; Molecular Function: quercetin 3-O-glucosyltransferase activity (GO:0080043);; Molecular Function: quercetin 7-…	--	[GC]	--	UDP-glucoronosyl and UDP-glucosyl transferase	UDP-glycosyltransferase 83A1 OS=Arabidopsis thaliana OX=3702 GN=UGT83A1 PE=2 SV=1	S	Function unknown	UDP-glycosyltransferase 83A1-like [Cajanus cajan]
c94849.graph_c1	17.26	9.15	17.59	0.15	0.29	0.25	7.52997e-58	-2.89414	down	--	--	Molecular Function: carbohydrate binding (GO:0030246);;	--	--	--	Legume lectin domain;; Legume-like lectin family	Agglutinin-2 OS=Cladrastis kentukea OX=38412 PE=1 SV=1	--	--	PREDICTED: seed lectin-like [Glycine max]
c94856.graph_c0	0.73	0.3	0.38	3.36	4.19	3.3	4.76095e-17	1.59469	up	--	--	Molecular Function: aspartic-type endopeptidase activity (GO:0004190);; Biological Process: proteolysis (GO:0006508);; Molecular Function: transferase activity (GO:0016740);; Biological Process: protein catabolic process (GO:0030163);;	--	[O]	Posttranslational modification, protein turnover, chaperones	Xylanase inhibitor C-terminal;; Xylanase inhibitor N-terminal	Basic 7S globulin OS=Glycine max OX=3847 GN=BG PE=1 SV=2	O	Posttranslational modification, protein turnover, chaperones	PREDICTED: basic 7S globulin-like [Lupinus angustifolius]
c94975.graph_c0	0.05	0	0	2.51	1.91	2.57	1.38198e-13	1.39738	up	[E]	Amino acid transport and metabolism	Molecular Function: glutamate-ammonia ligase activity (GO:0004356);; Molecular Function: ATP binding (GO:0005524);; Biological Process: glutamine biosynthetic process (GO:0006542);;	K01915|1.87237e-142|sita:101772334|K01915 glutamine synthetase [EC:6.3.1.2] | (RefSeq) glutamine synthetase cytosolic isozyme 1-1	[E]	Amino acid transport and metabolism	Glutamine synthetase, catalytic domain;; Glutamine synthetase, beta-Grasp domain	Glutamine synthetase cytosolic isozyme 1-1 OS=Oryza sativa subsp. japonica OX=39947 GN=GLN1-1 PE=1 SV=1	E	Amino acid transport and metabolism	hypothetical protein IQ07DRAFT_532086 [Pyrenochaeta sp. DS3sAY3a]
c95241.graph_c0	134.7	92.68	91.83	34.39	39.01	36.94	5.48686e-14	-1.21131	down	--	--	--	--	--	--	--	--	--	--	--
c95377.graph_c1	11.65	9.04	9.45	4.37	3.72	3.56	4.79373e-18	-1.26935	down	--	--	--	--	--	--	--	--	E	Amino acid transport and metabolism	hypothetical protein GLYMA_01G051500 [Glycine max]
c95396.graph_c1	39.22	34.72	35.36	10.26	9.78	12.56	4.23971e-56	-1.60011	down	[Q]	Secondary metabolites biosynthesis, transport and catabolism	Molecular Function: metal ion binding (GO:0046872);; Molecular Function: dioxygenase activity (GO:0051213);; Biological Process: oxidation-reduction process (GO:0055114);;	K06892|0|gmx:100803722|K06892 feruloyl-CoA ortho-hydroxylase [EC:1.14.11.-] | (RefSeq) 1-aminocyclopropane-1-carboxylate oxidase homolog 11-like	[QR]	--	2OG-Fe(II) oxygenase superfamily;; non-haem dioxygenase in morphine synthesis N-terminal	Feruloyl CoA ortho-hydroxylase 1 OS=Arabidopsis thaliana OX=3702 GN=F6&apos;H1 PE=1 SV=1	S	Function unknown	PREDICTED: feruloyl CoA ortho-hydroxylase 1 [Lupinus angustifolius]
c95474.graph_c2	117.42	122.9	124.82	59.96	61.23	58.76	8.112e-64	-1.02273	down	--	--	Cellular Component: extracellular region (GO:0005576);; Cellular Component: integral component of membrane (GO:0016021);; Molecular Function: hydrolase activity (GO:0016787);; Biological Process: sexual reproduction (GO:0019953);;	--	--	--	Lytic transglycolase;; Pollen allergen	Putative expansin-B2 OS=Arabidopsis thaliana OX=3702 GN=EXPB2 PE=3 SV=2	G	Carbohydrate transport and metabolism	hypothetical protein PHAVU_008G144100g [Phaseolus vulgaris]
c95480.graph_c0	14.3	13.83	13.67	43.85	54.22	56.45	1.99603e-40	1.63603	up	--	--	--	--	--	--	--	--	--	--	--
c95530.graph_c0	0.82	0.69	1.1	2.99	3.34	2.4	2.61031e-08	1.07567	up	[C]	Energy production and conversion	Cellular Component: integral component of membrane (GO:0016021);;	--	--	--	--	--	S	Function unknown	PREDICTED: uncharacterized protein LOC100782255 [Glycine max]
c95652.graph_c0	20.39	19.98	19.52	119.72	123.51	130.82	2.57803e-203	2.52163	up	[O]	Posttranslational modification, protein turnover, chaperones	--	K02927|9.17636e-23|mpp:MICPUCDRAFT_17541|K02927 large subunit ribosomal protein L40e | (RefSeq) hypothetical protein	[J]	Translation, ribosomal structure and biogenesis	Ubiquitin family;; Ubiquitin-2 like Rad60 SUMO-like	Ubiquitin OS=Triticum aestivum OX=4565 PE=1 SV=2	J	Translation, ribosomal structure and biogenesis	Ubiquitin-60S ribosomal protein L40-2 [Capsicum baccatum]
c95708.graph_c0	2.2	1.64	0.94	7.38	5.68	5.82	2.26429e-15	1.41077	up	--	--	--	--	--	--	--	--	S	Function unknown	PREDICTED: uncharacterized protein LOC109335251 isoform X1 [Lupinus angustifolius]
c95796.graph_c0	17.59	14.92	13.93	33.4	35.89	37.99	1.09375e-21	1.08672	up	--	--	Biological Process: flavonoid biosynthetic process (GO:0009813);; Cellular Component: intracellular membrane-bounded organelle (GO:0043231);; Biological Process: flavonoid glucuronidation (GO:0052696);; Molecular Function: quercetin 3-O-glucosyltransferase activity (GO:0080043);; Molecular Function: quercetin 7-O-glucosyltransferase activity (GO:0080044);;	--	[GC]	--	--	Crocetin glucosyltransferase, chloroplastic OS=Gardenia jasminoides OX=114476 GN=UGT75L6 PE=1 SV=1	S	Function unknown	crocetin glucosyltransferase, chloroplastic [Arachis duranensis]
c95797.graph_c1	8.17	8.61	9.84	18.12	20.81	20.89	2.46128e-27	1.08286	up	[C]	Energy production and conversion	Molecular Function: malate dehydrogenase (decarboxylating) (NAD+) activity (GO:0004471);; Molecular Function: malate dehydrogenase (decarboxylating) (NADP+) activity (GO:0004473);; Cellular Component: cytoplasm (GO:0005737);; Biological Process: malate metabolic process (GO:0006108);; Molecular Function: oxaloacetate decarboxylase activity (GO:0008948);; Cellular Component: integral component of …	K00029|0|adu:107461041|K00029 malate dehydrogenase (oxaloacetate-decarboxylating)(NADP+) [EC:1.1.1.40] | (RefSeq) NADP-dependent malic enzyme	[C]	Energy production and conversion	Malic enzyme, NAD binding domain;; Malic enzyme, N-terminal domain	NADP-dependent malic enzyme OS=Phaseolus vulgaris OX=3885 GN=ME1 PE=2 SV=1	C	Energy production and conversion	NADP-dependent malic enzyme isoform X1 [Cajanus cajan]
c95937.graph_c0	15.4	14.16	15.01	33.86	33.51	32.08	5.57233e-41	1.10052	up	[O]	Posttranslational modification, protein turnover, chaperones	Molecular Function: ATP binding (GO:0005524);; Cellular Component: cell wall (GO:0005618);; Cellular Component: plasma membrane (GO:0005886);; Cellular Component: chloroplast (GO:0009507);; Molecular Function: 2-alkenal reductase [NAD(P)] activity (GO:0032440);; Biological Process: oxidation-reduction process (GO:0055114);;	K03283|0|gmx:100782173|K03283 heat shock 70kDa protein 1/8 | (RefSeq) hsp70; heat shock 70 kDa protein	[O]	Posttranslational modification, protein turnover, chaperones	Hsp70 protein	Heat shock 70 kDa protein OS=Glycine max OX=3847 GN=HSP70 PE=3 SV=1	O	Posttranslational modification, protein turnover, chaperones	PREDICTED: heat shock 70 kDa protein [Glycine max]
c95970.graph_c0	22.55	21.79	15.78	1.49	2.03	2.34	1.30224e-19	-1.71746	down	--	--	--	--	--	--	Pathogenesis-related protein Bet v I family;; Polyketide cyclase / dehydrase and lipid transport	MLP-like protein 423 OS=Arabidopsis thaliana OX=3702 GN=MLP423 PE=2 SV=1	S	Function unknown	PREDICTED: MLP-like protein 423 [Cicer arietinum]
c95985.graph_c1	55.58	62.48	58.81	17.19	17.61	17.77	7.37993e-87	-1.64984	down	[Q]	Secondary metabolites biosynthesis, transport and catabolism	Molecular Function: iron ion binding (GO:0005506);; Molecular Function: flavonol synthase activity (GO:0045431);; Biological Process: flavonol biosynthetic process (GO:0051555);; Biological Process: oxidation-reduction process (GO:0055114);;	--	[QR]	--	2OG-Fe(II) oxygenase superfamily;; non-haem dioxygenase in morphine synthesis N-terminal	Flavanone 3-dioxygenase 2 OS=Oryza sativa subsp. japonica OX=39947 GN=F3H-2 PE=1 SV=1	S	Function unknown	hypothetical protein PHAVU_001G065300g [Phaseolus vulgaris]
c96073.graph_c0	18.2	21.08	19.41	88.47	78.98	82.58	6.9748e-72	1.63664	up	[P]	Inorganic ion transport and metabolism	Molecular Function: oxygen binding (GO:0019825);; Molecular Function: heme binding (GO:0020037);;	--	--	--	--	Two-on-two hemoglobin-3 OS=Arabidopsis thaliana OX=3702 GN=GLB3 PE=1 SV=1	S	Function unknown	two-on-two hemoglobin-3 [Cajanus cajan]
c96179.graph_c1	0.1	0.47	0.68	11.02	11.98	11.05	4.97765e-18	1.65853	up	--	--	--	--	--	--	--	--	--	--	--
c96179.graph_c2	1.11	0.39	0.3	9.02	7.32	7.04	2.56717e-15	1.52899	up	--	--	--	--	--	--	--	--	--	--	--
c96222.graph_c1	2.23	2.83	2.46	126.66	124.77	132.26	0	5.09662	up	--	--	--	--	--	--	Carbohydrate-binding protein of the ER	Uncharacterized protein At1g24485 OS=Arabidopsis thaliana OX=3702 GN=RWK1 PE=2 SV=2	S	Function unknown	PREDICTED: uncharacterized protein At1g24485-like [Lupinus angustifolius]
c96316.graph_c0	0.58	0.84	0.71	2.96	3.75	4.18	2.25027e-17	1.50766	up	--	--	--	--	[R]	General function prediction only	Integrase core domain	Uncharacterized mitochondrial protein AtMg00860 OS=Arabidopsis thaliana OX=3702 GN=AtMg00860 PE=4 SV=1	L	Replication, recombination and repair	Ty3/gypsy retrotransposon protein [Trifolium pratense]
c96360.graph_c0	0.32	0.3	0.86	3.96	3.3	2.37	2.27447e-16	1.57522	up	--	--	Molecular Function: magnesium ion transmembrane transporter activity (GO:0015095);; Biological Process: magnesium ion transport (GO:0015693);; Cellular Component: integral component of membrane (GO:0016021);; Biological Process: magnesium ion transmembrane transport (GO:1903830);;	--	[S]	Function unknown	Magnesium transporter NIPA;; EamA-like transporter family	Probable magnesium transporter NIPA2 OS=Arabidopsis thaliana OX=3702 GN=At4g13800 PE=2 SV=1	S	Function unknown	PREDICTED: probable magnesium transporter NIPA1 [Lupinus angustifolius]
c96381.graph_c0	657.82	657.6	619.2	1422.69	1414.96	1488.78	6.62055e-191	1.15342	up	--	--	--	--	--	--	BURP domain	Unknown seed protein USP OS=Vicia faba OX=3906 GN=USP PE=2 SV=1	--	--	hypothetical protein TSUD_101670 [Trifolium subterraneum]
c96504.graph_c0	275.89	301.22	302.17	122.2	127.31	119.96	5.2702e-146	-1.22061	down	[P]	Inorganic ion transport and metabolism	Molecular Function: transporter activity (GO:0005215);; Biological Process: transport (GO:0006810);; Cellular Component: integral component of membrane (GO:0016021);;	--	[P]	Inorganic ion transport and metabolism	Natural resistance-associated macrophage protein;; Natural resistance-associated macrophage protein	Metal transporter Nramp5 OS=Oryza sativa subsp. japonica OX=39947 GN=NRAMP5 PE=2 SV=1	P	Inorganic ion transport and metabolism	PREDICTED: metal transporter Nramp5-like [Glycine max]
c96667.graph_c0	12.26	12.46	14.92	4.92	5.99	4.53	3.41409e-15	-1.1334	down	[Q]	Secondary metabolites biosynthesis, transport and catabolism	Molecular Function: oxidoreductase activity (GO:0016491);; Biological Process: oxidation-reduction process (GO:0055114);;	--	--	--	Taurine catabolism dioxygenase TauD, TfdA family	Clavaminate synthase-like protein At3g21360 OS=Arabidopsis thaliana OX=3702 GN=At3g21360 PE=1 SV=1	S	Function unknown	clavaminate synthase-like protein At3g21360 [Cajanus cajan]
c96674.graph_c0	22.19	24.55	24.52	105.01	114.5	120.38	1.44679e-63	1.99238	up	--	--	Biological Process: response to stress (GO:0006950);; Biological Process: response to water (GO:0009415);;	--	--	--	--	Dehydrin DHN2 OS=Pisum sativum OX=3888 GN=DHN2 PE=2 SV=1	--	--	dehydrin [Sophora davidii]
c96674.graph_c1	6.18	5.16	6.45	26.28	28.65	27.7	2.56916e-57	1.9444	up	--	--	--	--	--	--	Dehydrin	--	--	--	--
c96751.graph_c0	2.72	3.13	3.79	10.16	12.57	13.58	3.57766e-19	1.48205	up	--	--	Molecular Function: phosphoprotein phosphatase activity (GO:0004721);; Molecular Function: cation binding (GO:0043169);;	K14497|9.80467e-98|cam:101507599|K14497 protein phosphatase 2C [EC:3.1.3.16] | (RefSeq) probable protein phosphatase 2C 51	[T]	Signal transduction mechanisms	Protein phosphatase 2C;; Protein phosphatase 2C	Probable protein phosphatase 2C 51 OS=Oryza sativa subsp. japonica OX=39947 GN=Os05g0572700 PE=2 SV=1	T	Signal transduction mechanisms	PREDICTED: probable protein phosphatase 2C 8 [Lupinus angustifolius]
c96766.graph_c0	3.2	3.43	3.37	8.44	9.16	7.48	5.15228e-11	1.0009	up	[G]	Carbohydrate transport and metabolism	Biological Process: flavonoid biosynthetic process (GO:0009813);; Cellular Component: intracellular membrane-bounded organelle (GO:0043231);; Biological Process: flavonoid glucuronidation (GO:0052696);; Molecular Function: quercetin 3-O-glucosyltransferase activity (GO:0080043);; Molecular Function: quercetin 7-O-glucosyltransferase activity (GO:0080044);;	--	[GC]	--	UDP-glucoronosyl and UDP-glucosyl transferase	7-deoxyloganetin glucosyltransferase OS=Gardenia jasminoides OX=114476 GN=UGT85A24 PE=1 SV=1	S	Function unknown	PREDICTED: 7-deoxyloganetin glucosyltransferase-like [Vigna angularis]
c97101.graph_c0	2.16	3.48	3.38	10.18	11.92	8.24	1.87097e-17	1.35403	up	--	--	--	--	--	--	Phosphate-induced protein 1 conserved region	Protein EXORDIUM-like 2 OS=Arabidopsis thaliana OX=3702 GN=EXL2 PE=2 SV=1	S	Function unknown	PREDICTED: protein EXORDIUM-like 2 [Lupinus angustifolius]
c97132.graph_c0	1.94	3.09	2.29	6.85	8.34	6.81	3.5678e-11	1.15246	up	--	--	--	--	--	--	Salt stress response/antifungal	Cysteine-rich repeat secretory protein 38 OS=Arabidopsis thaliana OX=3702 GN=CRRSP38 PE=2 SV=1	S	Function unknown	PREDICTED: cysteine-rich repeat secretory protein 38-like [Lupinus angustifolius]
c97277.graph_c0	17.66	17.45	15.4	43.86	42.74	45.89	6.29705e-57	1.32074	up	[G]	Carbohydrate transport and metabolism	Molecular Function: ATP binding (GO:0005524);; Biological Process: glycogen biosynthetic process (GO:0005978);; Molecular Function: glucose-1-phosphate adenylyltransferase activity (GO:0008878);; Cellular Component: chloroplast (GO:0009507);; Biological Process: starch biosynthetic process (GO:0019252);;	K00975|0|gmx:100808791|K00975 glucose-1-phosphate adenylyltransferase [EC:2.7.7.27] | (RefSeq) glucose-1-phosphate adenylyltransferase large subunit 1-like	[M]	Cell wall/membrane/envelope biogenesis	Nucleotidyl transferase	Glucose-1-phosphate adenylyltransferase large subunit 3, chloroplastic OS=Arabidopsis thaliana OX=3702 GN=APL3 PE=2 SV=2	G	Carbohydrate transport and metabolism	PREDICTED: glucose-1-phosphate adenylyltransferase large subunit 1-like isoform X2 [Lupinus angustifolius]
c97277.graph_c1	17.28	16.04	19.61	41.7	39.34	42.22	1.18805e-21	1.08703	up	[G]	Carbohydrate transport and metabolism	Molecular Function: ATP binding (GO:0005524);; Biological Process: glycogen biosynthetic process (GO:0005978);; Molecular Function: glucose-1-phosphate adenylyltransferase activity (GO:0008878);; Cellular Component: chloroplast (GO:0009507);; Biological Process: starch biosynthetic process (GO:0019252);;	K00975|1.51561e-63|gmx:100790220|K00975 glucose-1-phosphate adenylyltransferase [EC:2.7.7.27] | (RefSeq) glucose-1-phosphate adenylyltransferase large subunit 1	[M]	Cell wall/membrane/envelope biogenesis	Bacterial transferase hexapeptide (six repeats)	Probable glucose-1-phosphate adenylyltransferase large subunit, chloroplastic OS=Arabidopsis thaliana OX=3702 GN=At2g21590 PE=2 SV=1	G	Carbohydrate transport and metabolism	PREDICTED: glucose-1-phosphate adenylyltransferase large subunit 1 [Glycine max]
c97480.graph_c1	1.73	1.55	1.64	19.7	19.36	22.32	1.30747e-100	2.87165	up	--	--	--	--	[R]	General function prediction only	zinc-binding in reverse transcriptase;; Reverse transcriptase-like	Putative ribonuclease H protein At1g65750 OS=Arabidopsis thaliana OX=3702 GN=At1g65750 PE=3 SV=1	S	Function unknown	ribonuclease H [Trifolium pratense]
c97558.graph_c0	1.9	2.98	1.59	18.09	21.35	16.7	1.2818e-24	1.82487	up	--	--	--	--	--	--	--	--	--	--	--
c97569.graph_c0	30.69	26.47	29.17	13.36	16.18	12.7	5.26244e-28	-1.0069	down	--	--	--	--	--	--	WRKY DNA -binding domain	Probable WRKY transcription factor 72 OS=Arabidopsis thaliana OX=3702 GN=WRKY72 PE=2 SV=1	K	Transcription	probable WRKY transcription factor 61 [Cajanus cajan]
c97623.graph_c0	25.93	19.85	22.3	11.34	7.99	11.41	7.50621e-14	-1.13209	down	--	--	--	--	--	--	--	--	--	--	--
c97670.graph_c0	1.24	1.37	1.92	11.23	14.75	12.91	8.44279e-44	2.25789	up	[O]	Posttranslational modification, protein turnover, chaperones	Molecular Function: glutathione transferase activity (GO:0004364);; Cellular Component: cytoplasm (GO:0005737);; Biological Process: glutathione metabolic process (GO:0006749);; Biological Process: toxin catabolic process (GO:0009407);;	K00799|2.79759e-123|cam:101494465|K00799 glutathione S-transferase [EC:2.5.1.18] | (RefSeq) probable glutathione S-transferase	[O]	Posttranslational modification, protein turnover, chaperones	Glutathione S-transferase, N-terminal domain;; Glutathione S-transferase, N-terminal domain;; Glutathione S-transferase, N-terminal domain;; Glutathione S-transferase, C-terminal domain;; Glutathione S-transferase, C-terminal domain;; Glutathione S-transferase, C-terminal domain	Probable glutathione S-transferase OS=Nicotiana tabacum OX=4097 PE=2 SV=1	O	Posttranslational modification, protein turnover, chaperones	unknown [Lotus japonicus]
c97686.graph_c0	2.59	2.29	2.11	0.33	0.37	0.39	5.16891e-14	-1.44575	down	--	--	Cellular Component: plant-type vacuole membrane (GO:0009705);; Molecular Function: malate transmembrane transporter activity (GO:0015140);; Cellular Component: integral component of membrane (GO:0016021);; Biological Process: malate transmembrane transport (GO:0071423);;	--	[R]	General function prediction only	Aluminium activated malate transporter;; Fusaric acid resistance protein-like	Aluminum-activated malate transporter 8 OS=Arabidopsis thaliana OX=3702 GN=ALMT8 PE=3 SV=1	S	Function unknown	PREDICTED: aluminum-activated malate transporter 8 [Lupinus angustifolius]
c97720.graph_c0	4.66	4.88	3.84	14.47	12.87	13.43	1.71277e-27	1.52118	up	--	;;	Molecular Function: protein kinase activity (GO:0004672);; Molecular Function: ATP binding (GO:0005524);; Biological Process: protein phosphorylation (GO:0006468);; Molecular Function: amino acid binding (GO:0016597);;	--	[T]	Signal transduction mechanisms	Protein tyrosine kinase;; Protein kinase domain	Serine/threonine-protein kinase STY46 OS=Arabidopsis thaliana OX=3702 GN=STY46 PE=1 SV=1	T	Signal transduction mechanisms	PREDICTED: serine/threonine-protein kinase STY46-like isoform X5 [Lupinus angustifolius]
c97804.graph_c0	31.58	39.7	36.77	131.75	112.53	128.96	5.15757e-76	1.67379	up	[M]	Cell wall/membrane/envelope biogenesis	Molecular Function: cinnamoyl-CoA reductase activity (GO:0016621);; Molecular Function: dihydrokaempferol 4-reductase activity (GO:0045552);; Molecular Function: coenzyme binding (GO:0050662);; Biological Process: oxidation-reduction process (GO:0055114);;	--	[V]	Defense mechanisms	NAD dependent epimerase/dehydratase family;; 3-beta hydroxysteroid dehydrogenase/isomerase family;; NAD(P)H-binding;; Polysaccharide biosynthesis protein;; NAD dependent epimerase/dehydratase family	Tetraketide alpha-pyrone reductase 1 OS=Arabidopsis thaliana OX=3702 GN=TKPR1 PE=1 SV=1	M	Cell wall/membrane/envelope biogenesis	PREDICTED: cinnamoyl-CoA reductase 1-like [Lupinus angustifolius]
c97822.graph_c0	1.67	0.2	0.63	7.62	8.37	6.43	3.06907e-25	1.95012	up	--	--	--	--	--	--	--	--	--	--	--
c97845.graph_c0	3.26	3.16	2.95	0.75	0.59	1.12	2.03778e-12	-1.28489	down	--	--	--	--	--	--	--	--	--	--	hypothetical protein L195_g042823, partial [Trifolium pratense]
c97847.graph_c0	9.91	8.64	6.94	834.54	773.64	825.47	9.82919e-303	5.29774	up	--	--	--	--	--	--	--	--	--	--	--
c97990.graph_c0	3.84	4.78	4.49	20.15	18.79	19.05	2.08096e-81	2.00879	up	--	--	Cellular Component: integral component of membrane (GO:0016021);; Biological Process: transmembrane transport (GO:0055085);;	--	[T]	Signal transduction mechanisms	OPT oligopeptide transporter protein;; OPT oligopeptide transporter protein	Oligopeptide transporter 1 OS=Arabidopsis thaliana OX=3702 GN=OPT1 PE=2 SV=1	S	Function unknown	PREDICTED: oligopeptide transporter 5-like [Lupinus angustifolius]
c98102.graph_c0	2.09	1.86	1.67	6.57	5.73	7.71	2.30631e-07	1.03033	up	--	--	--	--	--	--	--	--	--	--	--
c98390.graph_c0	10.23	8.2	10.74	4.48	2.83	4.35	2.89212e-12	-1.09268	down	--	--	--	--	--	--	--	--	--	--	PREDICTED: uncharacterized protein LOC109350777 [Lupinus angustifolius]
c98398.graph_c0	4.27	4.76	3.83	13.09	12.89	12.04	2.17457e-34	1.40179	up	[R]	General function prediction only	Molecular Function: kinase activity (GO:0016301);; Biological Process: phosphorylation (GO:0016310);;	--	[M]	Cell wall/membrane/envelope biogenesis	Ankyrin repeats (3 copies);; Ankyrin repeats (many copies);; Ankyrin repeat;; Ankyrin repeats (many copies);; Ankyrin repeat;; MSP (Major sperm protein) domain	Probable potassium channel AKT5 OS=Arabidopsis thaliana OX=3702 GN=AKT5 PE=2 SV=2	S	Function unknown	PREDICTED: ankyrin-3-like [Lupinus angustifolius]
c98570.graph_c0	1.04	1.14	0.99	7.94	8.41	5.1	4.83783e-17	1.59064	up	--	--	Cellular Component: integral component of plasma membrane (GO:0005887);; Molecular Function: secondary active sulfate transmembrane transporter activity (GO:0008271);; Biological Process: sulfate transmembrane transport (GO:1902358);;	K17470|4.36725e-44|gmx:100784124|K17470 sulfate transporter 1, high-affinity | (RefSeq) high affinity sulfate transporter 2-like	[P]	Inorganic ion transport and metabolism	--	High affinity sulfate transporter 2 OS=Stylosanthes hamata OX=37660 GN=ST2 PE=2 SV=1	P	Inorganic ion transport and metabolism	hypothetical protein TanjilG_14882 [Lupinus angustifolius]
c98978.graph_c0	0.91	1.14	0.56	16.96	18.3	17.13	4.12778e-107	3.35062	up	--	--	--	--	--	--	F-box domain;; F-box-like;; F-box associated	F-box/kelch-repeat protein At3g23880 OS=Arabidopsis thaliana OX=3702 GN=At3g23880 PE=2 SV=1	S	Function unknown	PREDICTED: F-box protein At4g22390-like [Lupinus angustifolius]
c99099.graph_c0	47.85	45.6	45.87	90.64	101.33	96.37	3.60593e-59	1.01555	up	--	--	--	--	--	--	CAP160 repeat	Low-temperature-induced 65 kDa protein OS=Arabidopsis thaliana OX=3702 GN=LTI65 PE=2 SV=2	S	Function unknown	hypothetical protein PHAVU_007G069800g [Phaseolus vulgaris]
c99227.graph_c3	4.51	3.97	4.45	36.8	35.19	43.27	4.87992e-52	2.06516	up	--	--	--	--	[R]	General function prediction only	Reverse transcriptase (RNA-dependent DNA polymerase);; zinc-binding in reverse transcriptase;; Late nodulin protein	Putative ribonuclease H protein At1g65750 OS=Arabidopsis thaliana OX=3702 GN=At1g65750 PE=3 SV=1	S	Function unknown	ribonuclease H [Trifolium pratense]
c99384.graph_c0	0.04	0	0	2.38	2.46	3.2	2.47474e-31	2.19469	up	[E]	Amino acid transport and metabolism	Molecular Function: transporter activity (GO:0005215);; Biological Process: transport (GO:0006810);; Cellular Component: integral component of membrane (GO:0016021);;	--	[E]	Amino acid transport and metabolism	POT family	Protein NRT1/ PTR FAMILY 5.1 OS=Arabidopsis thaliana OX=3702 GN=NPF5.1 PE=2 SV=2	E	Amino acid transport and metabolism	PREDICTED: protein NRT1/ PTR FAMILY 5.1-like [Lupinus angustifolius]
c99446.graph_c0	7.75	5.91	6.86	3.14	3.04	2.53	1.33236e-10	-1.03427	down	--	--	--	--	[R]	General function prediction only	--	--	L	Replication, recombination and repair	hypothetical protein KK1_043625 [Cajanus cajan]
c99463.graph_c0	0.51	1.01	0.17	3.7	4.78	4.86	1.92269e-08	1.08713	up	--	--	Cellular Component: nucleosome (GO:0000786);; Molecular Function: DNA binding (GO:0003677);; Cellular Component: nucleus (GO:0005634);; Biological Process: nucleosome assembly (GO:0006334);; Molecular Function: protein heterodimerization activity (GO:0046982);;	K11253|6.21138e-77|cme:CYME_CMN176C|K11253 histone H3 | (RefSeq) histone H3	[B]	Chromatin structure and dynamics	Core histone H2A/H2B/H3/H4	Histone H3 OS=Marchantia polymorpha OX=3197 PE=3 SV=3	B	Chromatin structure and dynamics	Putative Histone H3 [Torrubiella hemipterigena]
c99477.graph_c1	11.72	11.61	9.47	3.57	4.4	3.48	8.3145e-13	-1.16413	down	--	--	Molecular Function: core promoter sequence-specific DNA binding (GO:0001046);; Molecular Function: transcriptional activator activity, RNA polymerase II transcription regulatory region sequence-specific binding (GO:0001228);; Cellular Component: nucleus (GO:0005634);; Biological Process: positive regulation of transcription from RNA polymerase II promoter (GO:0045944);; Molecular Function: protei…	--	--	--	--	Transcription factor bHLH130 OS=Arabidopsis thaliana OX=3702 GN=BHLH130 PE=1 SV=1	K	Transcription	transcription factor bHLH130-like [Cajanus cajan]
c99537.graph_c0	175.68	201.19	198.13	63.8	70.85	62.25	6.04894e-142	-1.53361	down	[P]	Inorganic ion transport and metabolism	Cellular Component: integral component of plasma membrane (GO:0005887);; Molecular Function: secondary active sulfate transmembrane transporter activity (GO:0008271);; Biological Process: sulfate transmembrane transport (GO:1902358);;	K17470|0|gmx:100784124|K17470 sulfate transporter 1, high-affinity | (RefSeq) high affinity sulfate transporter 2-like	[P]	Inorganic ion transport and metabolism	Sulfate permease family;; STAS domain;; STAS domain	High affinity sulfate transporter 2 OS=Stylosanthes hamata OX=37660 GN=ST2 PE=2 SV=1	P	Inorganic ion transport and metabolism	PREDICTED: high affinity sulfate transporter 2-like [Lupinus angustifolius]
c99590.graph_c0	1.92	3.48	1.67	888.45	868.11	900.17	0	6.68238	up	--	--	--	--	--	--	--	--	--	--	--
c99653.graph_c1	3.14	1.86	2.76	4.88	6.9	11.46	1.08443e-07	1.05411	up	--	--	--	--	--	--	--	--	--	--	hypothetical protein TSUD_247170 [Trifolium subterraneum]
c99712.graph_c0	28.52	30.07	29.1	11	11.33	12.03	8.95757e-62	-1.24403	down	--	--	Cellular Component: integral component of membrane (GO:0016021);;	--	--	--	Fusaric acid resistance protein-like	--	S	Function unknown	PREDICTED: uncharacterized protein LOC100785658 [Glycine max]
c99787.graph_c0	3.76	6.87	6.45	12.14	11.13	11.55	2.5592e-11	1.00103	up	--	--	Molecular Function: uniporter activity (GO:0015292);; Cellular Component: membrane (GO:0016020);;	K20858|7.58641e-174|cam:101502139|K20858 calcium uniporter protein, mitochondrial | (RefSeq) calcium uniporter protein 4, mitochondrial	[R]	General function prediction only	Mitochondrial calcium uniporter	Calcium uniporter protein 2, mitochondrial OS=Arabidopsis thaliana OX=3702 GN=At2g23790 PE=2 SV=1	S	Function unknown	PREDICTED: calcium uniporter protein 4, mitochondrial [Cicer arietinum]
c99812.graph_c1	14.29	13.46	16.41	43.24	41.54	44.48	6.51796e-115	2.16095	up	[P]	Inorganic ion transport and metabolism	Cellular Component: integral component of plasma membrane (GO:0005887);; Molecular Function: secondary active sulfate transmembrane transporter activity (GO:0008271);; Biological Process: nodulation (GO:0009877);; Biological Process: sulfate transmembrane transport (GO:1902358);;	K17469|0|gmx:100817841|K17469 sulfate transporter 2, low-affinity | (RefSeq) early nodulin-70-like	[P]	Inorganic ion transport and metabolism	Sulfate permease family	Early nodulin-70 OS=Glycine max OX=3847 PE=2 SV=1	P	Inorganic ion transport and metabolism	PREDICTED: early nodulin-70-like [Lupinus angustifolius]
c99838.graph_c0	3.26	4.15	5.79	14.47	14.51	13.81	1.35995e-15	1.4071	up	--	--	--	--	--	--	--	IQ domain-containing protein IQM4 OS=Arabidopsis thaliana OX=3702 GN=IQM4 PE=2 SV=1	S	Function unknown	PREDICTED: IQ domain-containing protein IQM5 isoform X2 [Glycine max]
c99906.graph_c0	19.33	19.22	19.16	7.74	7.7	9.99	1.56975e-12	-1.1339	down	--	--	--	--	--	--	--	--	--	--	--
c99928.graph_c2	0	0.42	0.27	4.61	3.39	4.57	3.05788e-08	1.05225	up	--	--	--	--	--	--	--	--	--	--	--

## Sheet: CK vs. SDT
Unigene ID	CK1 FPKM	CK2 FPKM	CK3 FPKM	SDT1 FPKM	SDT2 FPKM	SDT3 FPKM	FDR	log2FC	regulated	COG_class	COG_class_annotation	GO_annotation	KEGG_annotation	KOG_class	KOG_class_annotation	Pfam_annotation	Swissprot_annotation	eggNOG_class	eggNOG_class_annotation	nr_annotation
c100024.graph_c1	0.97	1.15	1.28	5.21	2.79	4.76	2.00184e-10	1.60602	up	--	--	Molecular Function: DNA clamp loader activity (GO:0003689);; Molecular Function: ATP binding (GO:0005524);; Cellular Component: DNA replication factor C complex (GO:0005663);; Biological Process: DNA-dependent DNA replication (GO:0006261);;	K10756|1.64138e-10|gmx:100782652|K10756 replication factor C subunit 3/5 | (RefSeq) replication factor C subunit 3-like	[L]	Replication, recombination and repair	--	Replication factor C subunit 5 OS=Arabidopsis thaliana OX=3702 GN=RFC5 PE=1 SV=1	L	Replication, recombination and repair	PREDICTED: replication factor C subunit 3 [Lupinus angustifolius]
c100062.graph_c0	7.9	8.08	7.03	2.42	2.35	2.32	2.31341e-35	-1.64003	down	--	--	Cellular Component: cell wall (GO:0005618);; Cellular Component: vacuole (GO:0005773);; Biological Process: carbohydrate metabolic process (GO:0005975);; Biological Process: defense response (GO:0006952);; Molecular Function: cellulase activity (GO:0008810);; Molecular Function: polysaccharide binding (GO:0030247);; Molecular Function: glucan endo-1,3-beta-D-glucosidase activity (GO:0042973);; Ce…	--	--	--	Glycosyl hydrolases family 17	Glucan endo-1,3-beta-glucosidase OS=Glycine max OX=3847 PE=1 SV=1	G	Carbohydrate transport and metabolism	Glucan endo-1,3-beta-glucosidase [Glycine soja]
c100063.graph_c1	60.58	66.29	63.56	21.86	22.04	23.48	6.39108e-109	-1.50516	down	[P]	Inorganic ion transport and metabolism	Molecular Function: molybdate ion transmembrane transporter activity (GO:0015098);; Biological Process: molybdate ion transport (GO:0015689);; Cellular Component: integral component of membrane (GO:0016021);;	--	--	--	Molybdate transporter of MFS superfamily	Molybdate transporter 1 OS=Arabidopsis thaliana OX=3702 GN=MOT1 PE=1 SV=1	P	Inorganic ion transport and metabolism	hypothetical protein PHAVU_001G056300g [Phaseolus vulgaris]
c100093.graph_c0	9.83	9.78	8.83	3.84	3.9	4.8	2.67508e-07	-1.07981	down	[T]	Signal transduction mechanisms	Molecular Function: protein serine/threonine kinase activity (GO:0004674);; Molecular Function: ATP binding (GO:0005524);; Cellular Component: plasma membrane (GO:0005886);; Biological Process: protein phosphorylation (GO:0006468);; Biological Process: defense response (GO:0006952);; Cellular Component: plasmodesma (GO:0009506);; Cellular Component: integral component of membrane (GO:0016021);; M…	--	--	--	Protein tyrosine kinase;; PAN-like domain;; Protein kinase domain	G-type lectin S-receptor-like serine/threonine-protein kinase SD1-1 OS=Arabidopsis thaliana OX=3702 GN=SD11 PE=1 SV=1	T	Signal transduction mechanisms	PREDICTED: G-type lectin S-receptor-like serine/threonine-protein kinase At4g27290 [Lupinus angustifolius]
c100102.graph_c0	11.17	12.57	12.37	21.21	24.19	20.1	3.94049e-18	1.00246	up	[O]	Posttranslational modification, protein turnover, chaperones	Molecular Function: transferase activity (GO:0016740);;	K00799|1.41145e-113|mtr:MTR_3g099757|K00799 glutathione S-transferase [EC:2.5.1.18] | (RefSeq) glutathione S-transferase, amino-terminal domain protein	[O]	Posttranslational modification, protein turnover, chaperones	Glutathione S-transferase, N-terminal domain;; Glutathione S-transferase, N-terminal domain;; Glutathione S-transferase, N-terminal domain;; Glutathione S-transferase, C-terminal domain;; Glutathione S-transferase, C-terminal domain	Glutathione transferase GST 23 OS=Zea mays OX=4577 PE=2 SV=1	O	Posttranslational modification, protein turnover, chaperones	PREDICTED: glutathione transferase GST 23-like [Lupinus angustifolius]
c100105.graph_c0	6.54	7.65	7.01	21.15	23.57	21.18	3.80822e-39	1.57474	up	--	--	Biological Process: response to stress (GO:0006950);; Biological Process: response to abscisic acid (GO:0009737);; Cellular Component: integral component of membrane (GO:0016021);; Molecular Function: oxidoreductase activity (GO:0016491);; Biological Process: oxidation-reduction process (GO:0055114);;	K17279|2.2502e-75|gmx:100305818|K17279 receptor expression-enhancing protein 5/6 | (RefSeq) uncharacterized LOC100305818	[U]	Intracellular trafficking, secretion, and vesicular transport	TB2/DP1, HVA22 family	HVA22-like protein e OS=Arabidopsis thaliana OX=3702 GN=HVA22E PE=2 SV=1	U	Intracellular trafficking, secretion, and vesicular transport	PREDICTED: HVA22-like protein e [Lupinus angustifolius]
c100137.graph_c0	11.55	14.59	14.15	4.17	4.63	4.72	3.38496e-18	-1.15097	down	--	--	Biological Process: transcription, DNA-templated (GO:0006351);;	--	--	--	Myb-like DNA-binding domain	Putative Myb family transcription factor At1g14600 OS=Arabidopsis thaliana OX=3702 GN=At1g14600 PE=2 SV=2	S	Function unknown	PREDICTED: uncharacterized protein LOC109337615 [Lupinus angustifolius]
c100159.graph_c0	1.79	2.92	2.86	10.64	9.75	10.46	6.66786e-23	1.75916	up	[O]	Posttranslational modification, protein turnover, chaperones	Cellular Component: nucleus (GO:0005634);; Cellular Component: cytoplasm (GO:0005737);;	--	[O]	Posttranslational modification, protein turnover, chaperones	DnaJ domain	DnaJ protein P58IPK homolog OS=Arabidopsis thaliana OX=3702 GN=P58IPK PE=1 SV=1	O	Posttranslational modification, protein turnover, chaperones	PREDICTED: uncharacterized protein LOC109349469 isoform X1 [Lupinus angustifolius]
c100374.graph_c1	3.06	4.47	3.35	10.63	8.12	7.83	3.96031e-13	1.27261	up	[M]	Cell wall/membrane/envelope biogenesis	Molecular Function: serine-type endopeptidase activity (GO:0004252);; Cellular Component: cell wall (GO:0005618);; Biological Process: proteolysis (GO:0006508);;	--	--	--	Subtilase family;; Peptidase inhibitor I9	Cucumisin OS=Cucumis melo OX=3656 PE=1 SV=1	O	Posttranslational modification, protein turnover, chaperones	PREDICTED: cucumisin-like [Lupinus angustifolius]
c100381.graph_c0	0.26	0.19	0.45	1.5	1.26	1.41	1.39854e-10	1.57027	up	[P]	Inorganic ion transport and metabolism	Molecular Function: ATP binding (GO:0005524);; Biological Process: ATP biosynthetic process (GO:0006754);; Molecular Function: hydrogen-exporting ATPase activity, phosphorylative mechanism (GO:0008553);; Cellular Component: integral component of membrane (GO:0016021);; Molecular Function: metal ion binding (GO:0046872);; Biological Process: hydrogen ion transmembrane transport (GO:1902600);;	K01535|0|cme:CYME_CMQ247C|K01535 H+-transporting ATPase [EC:3.6.3.6] | (RefSeq) plasma membrane H+-ATPase	[P]	Inorganic ion transport and metabolism	E1-E2 ATPase;; haloacid dehalogenase-like hydrolase;; Cation transporter/ATPase, N-terminus;; haloacid dehalogenase-like hydrolase	ATPase 8, plasma membrane-type OS=Arabidopsis thaliana OX=3702 GN=AHA8 PE=3 SV=1	P	Inorganic ion transport and metabolism	hypothetical protein RSOLAG22IIIB_07711 [Rhizoctonia solani]
c100426.graph_c1	0.32	0.19	0.33	1.07	1.32	0.92	1.61992e-05	1.19243	up	--	--	--	--	--	--	--	--	--	--	--
c100533.graph_c0	12.96	7.44	10.19	1.91	2.88	2.09	1.86559e-15	-1.78204	down	[Z]	Cytoskeleton	Biological Process: vacuole inheritance (GO:0000011);; Cellular Component: cellular bud neck contractile ring (GO:0000142);; Cellular Component: Swr1 complex (GO:0000812);; Biological Process: actomyosin contractile ring contraction (GO:0000916);; Biological Process: chronological cell aging (GO:0001300);; Molecular Function: nucleic acid binding (GO:0003676);; Molecular Function: structural cons…	K05692|0|pda:103700236|K05692 actin beta/gamma 1 | (RefSeq) actin, muscle	[Z]	Cytoskeleton	Actin	Actin-1 OS=Oryza sativa subsp. japonica OX=39947 GN=ACT1 PE=2 SV=1	Z	Cytoskeleton	predicted protein [Hordeum vulgare subsp. vulgare]
c100626.graph_c0	0.2	0.29	0.21	4.2	3.37	4.19	3.95312e-45	3.04379	up	[K]	Transcription	--	--	[R]	General function prediction only	WD domain, G-beta repeat;; PQQ-like domain;; Nucleoporin Nup120/160	Protein JINGUBANG OS=Arabidopsis thaliana OX=3702 GN=JGB PE=1 SV=1	S	Function unknown	PREDICTED: kinesin-related protein 8-like [Lupinus angustifolius]
c100633.graph_c1	7.29	6.53	6.32	0.5	1.68	1.54	2.50206e-30	-2.26248	down	[K]	Transcription	--	--	[R]	General function prediction only	--	Plant intracellular Ras-group-related LRR protein 6 OS=Arabidopsis thaliana OX=3702 GN=PIRL6 PE=2 SV=1	S	Function unknown	PREDICTED: plant intracellular Ras-group-related LRR protein 6-like [Lupinus angustifolius]
c100636.graph_c0	0.07	0.21	0.45	3.96	5.07	4.25	1.67464e-29	2.72699	up	--	--	Cellular Component: membrane (GO:0016020);;	--	--	--	EamA-like transporter family	WAT1-related protein At1g68170 OS=Arabidopsis thaliana OX=3702 GN=At1g68170 PE=3 SV=1	S	Function unknown	PREDICTED: WAT1-related protein At1g68170-like [Lupinus angustifolius]
c100703.graph_c0	82.97	87	84.58	197.44	195.07	196.46	3.9926e-185	1.23355	up	--	--	Molecular Function: adenosylmethionine decarboxylase activity (GO:0004014);; Biological Process: S-adenosylmethioninamine biosynthetic process (GO:0006557);; Biological Process: spermine biosynthetic process (GO:0006597);; Biological Process: spermidine biosynthetic process (GO:0008295);;	K01611|0|gmx:100800410|K01611 S-adenosylmethionine decarboxylase [EC:4.1.1.50] | (RefSeq) S-adenosylmethionine decarboxylase proenzyme	[T]	Signal transduction mechanisms	Adenosylmethionine decarboxylase;; S-adenosyl-l-methionine decarboxylase leader peptide	S-adenosylmethionine decarboxylase proenzyme OS=Ipomoea nil OX=35883 GN=SAMDC PE=3 SV=1	E	Amino acid transport and metabolism	PREDICTED: S-adenosylmethionine decarboxylase proenzyme-like [Lupinus angustifolius]
c100734.graph_c0	4.2	3.01	5.8	1.69	0.8	0.86	4.29351e-09	-1.33293	down	[Q]	Secondary metabolites biosynthesis, transport and catabolism	Molecular Function: oxidoreductase activity, acting on single donors with incorporation of molecular oxygen, incorporation of two atoms of oxygen (GO:0016702);; Biological Process: oxidation-reduction process (GO:0055114);;	--	[Q]	Secondary metabolites biosynthesis, transport and catabolism	Retinal pigment epithelial membrane protein;; Retinal pigment epithelial membrane protein	Carotenoid 9,10(9&apos;,10&apos;)-cleavage dioxygenase 1 OS=Pisum sativum OX=3888 GN=CCD1 PE=2 SV=1	Q	Secondary metabolites biosynthesis, transport and catabolism	hypothetical protein GLYMA_06G085100 [Glycine max]
c100767.graph_c0	8.53	8.42	5.44	3.22	3.15	2.67	1.37808e-06	-1.06354	down	--	--	--	--	--	--	--	--	--	--	--
c100772.graph_c3	3	4.03	3.39	1.86	1.34	1.25	7.78846e-06	-1.01803	down	--	--	--	--	--	--	--	--	--	--	--
c100792.graph_c0	1.46	1.82	1.94	0.16	0.14	0.2	5.11064e-08	-1.50673	down	--	--	--	--	--	--	--	Putative F-box/LRR-repeat protein At1g56400 OS=Arabidopsis thaliana OX=3702 GN=At1g56400 PE=4 SV=1	O	Posttranslational modification, protein turnover, chaperones	hypothetical protein TanjilG_32414 [Lupinus angustifolius]
c100829.graph_c0	15.95	13.5	15.87	6.28	6.79	7.03	2.43382e-24	-1.11345	down	--	--	Molecular Function: protein serine/threonine kinase activity (GO:0004674);; Molecular Function: ATP binding (GO:0005524);; Biological Process: protein phosphorylation (GO:0006468);; Cellular Component: integral component of membrane (GO:0016021);; Molecular Function: carbohydrate binding (GO:0030246);; Biological Process: recognition of pollen (GO:0048544);;	--	--	--	S-locus glycoprotein domain;; D-mannose binding lectin;; PAN-like domain	G-type lectin S-receptor-like serine/threonine-protein kinase At4g27290 OS=Arabidopsis thaliana OX=3702 GN=At4g27290 PE=3 SV=4	T	Signal transduction mechanisms	hypothetical protein TanjilG_09985 [Lupinus angustifolius]
c100832.graph_c1	2.09	2.59	2.19	4.27	4.35	5.11	1.45008e-14	1.04343	up	[K]	Transcription	Molecular Function: nucleotide binding (GO:0000166);; Cellular Component: membrane (GO:0016020);; Molecular Function: kinase activity (GO:0016301);; Biological Process: phosphorylation (GO:0016310);;	--	--	--	Leucine rich repeat;; Leucine Rich repeats (2 copies);; Protein kinase domain;; Protein tyrosine kinase	Probable inactive receptor kinase At2g26730 OS=Arabidopsis thaliana OX=3702 GN=At2g26730 PE=1 SV=1	T	Signal transduction mechanisms	PREDICTED: probable inactive receptor kinase At2g26730 [Lupinus angustifolius]
c100853.graph_c0	0.04	0.13	0.07	0.79	0.71	0.74	8.03694e-06	1.25798	up	[T]	Signal transduction mechanisms	Cellular Component: integral component of membrane (GO:0016021);; Molecular Function: oxidoreductase activity (GO:0016491);; Biological Process: oxidation-reduction process (GO:0055114);;	--	[PQ]	--	Ferric reductase NAD binding domain;; FAD-binding domain;; Ferric reductase like transmembrane component	Respiratory burst oxidase homolog protein F OS=Arabidopsis thaliana OX=3702 GN=RBOHF PE=1 SV=1	U	Intracellular trafficking, secretion, and vesicular transport	Cytochrome b-245 heavy chain [Rhizoctonia solani]
c100911.graph_c0	0.24	0	0.13	4.15	4.91	3.79	2.93743e-21	2.43833	up	--	--	Cellular Component: cytosol (GO:0005829);; Biological Process: response to water deprivation (GO:0009414);; Biological Process: cold acclimation (GO:0009631);; Biological Process: response to abscisic acid (GO:0009737);;	--	--	--	Dehydrin	Embryogenic cell protein 40 OS=Daucus carota OX=4039 GN=ECP40 PE=1 SV=1	S	Function unknown	PREDICTED: embryogenic cell protein 40 isoform X1 [Lupinus angustifolius]
c100937.graph_c1	3.42	3.46	3.95	6.96	9.18	6.66	1.3836e-09	1.03439	up	[Q]	Secondary metabolites biosynthesis, transport and catabolism	Biological Process: metabolic process (GO:0008152);; Molecular Function: oxidoreductase activity (GO:0016491);; Molecular Function: metal ion binding (GO:0046872);;	K00276|2.12984e-137|gmx:548000|K00276 primary-amine oxidase [EC:1.4.3.21] | (RefSeq) DAO; copper amino oxidase	[Q]	Secondary metabolites biosynthesis, transport and catabolism	Copper amine oxidase, enzyme domain	Primary amine oxidase OS=Pisum sativum OX=3888 PE=1 SV=1	Q	Secondary metabolites biosynthesis, transport and catabolism	PREDICTED: primary amine oxidase-like isoform X1 [Lupinus angustifolius]
c100976.graph_c0	3.61	2.99	3.18	8.25	8.93	7.25	5.55138e-11	1.08853	up	[T]	Signal transduction mechanisms	Molecular Function: microtubule-severing ATPase activity (GO:0008568);;	--	[R]	General function prediction only	PPR repeat;; PPR repeat family;; PPR repeat;; Pentatricopeptide repeat domain;; Pentacotripeptide-repeat region of PRORP;; Tetratricopeptide repeat;; CBS domain	Pentatricopeptide repeat-containing protein At2g02750 OS=Arabidopsis thaliana OX=3702 GN=PCMP-E22 PE=2 SV=2	S	Function unknown	PREDICTED: pentatricopeptide repeat-containing protein At2g02750 [Lupinus angustifolius]
c101007.graph_c0	469.99	534.61	525.76	866.66	894.43	854.95	8.39733e-111	1.07601	up	[L]	Replication, recombination and repair	Molecular Function: ATP binding (GO:0005524);;	K03283|0|gmx:100812707|K03283 heat shock 70kDa protein 1/8 | (RefSeq) heat shock cognate 70 kDa protein 2	[O]	Posttranslational modification, protein turnover, chaperones	Hsp70 protein;; NAD-specific glutamate dehydrogenase	Heat shock cognate 70 kDa protein 2 OS=Solanum lycopersicum OX=4081 GN=HSC-2 PE=2 SV=1	O	Posttranslational modification, protein turnover, chaperones	Heat shock cognate 70 kDa protein [Glycine soja]
c101130.graph_c2	0.79	0.57	0.67	14.49	13.94	18.17	1.1729e-68	3.5028	up	[G]	Carbohydrate transport and metabolism	Cellular Component: integral component of plasma membrane (GO:0005887);; Cellular Component: plant-type vacuole membrane (GO:0009705);; Biological Process: cellular water homeostasis (GO:0009992);; Molecular Function: water channel activity (GO:0015250);; Molecular Function: glycerol channel activity (GO:0015254);; Biological Process: ion transmembrane transport (GO:0034220);; Cellular Component:…	--	[G]	Carbohydrate transport and metabolism	Major intrinsic protein	Aquaporin PIP-type OS=Atriplex canescens OX=35922 PE=2 SV=1	G	Carbohydrate transport and metabolism	PREDICTED: probable aquaporin TIP-type [Lupinus angustifolius]
c101139.graph_c0	46.3	41.84	40.79	477.79	455.65	455.69	0	3.5123	up	[H]	Coenzyme transport and metabolism	Cellular Component: cytosol (GO:0005829);; Molecular Function: O-methyltransferase activity (GO:0008171);; Biological Process: aromatic compound biosynthetic process (GO:0019438);; Molecular Function: quercetin 3-O-methyltransferase activity (GO:0030755);; Biological Process: methylation (GO:0032259);; Molecular Function: protein dimerization activity (GO:0046983);;	--	[R]	General function prediction only	O-methyltransferase;; Dimerisation domain;; O-methyltransferase	(R,S)-reticuline 7-O-methyltransferase OS=Papaver somniferum OX=3469 GN=7OMT PE=1 SV=1	S	Function unknown	PREDICTED: (R,S)-reticuline 7-O-methyltransferase-like [Lupinus angustifolius]
c101149.graph_c0	11.31	12.58	12.64	4.32	4.19	4.9	2.29072e-37	-1.38539	down	--	--	--	--	[R]	General function prediction only	Aluminium activated malate transporter;; Fusaric acid resistance protein-like;; Salt stress response/antifungal;; Aluminium activated malate transporter;; Aluminium activated malate transporter	Aluminum-activated malate transporter 13 OS=Arabidopsis thaliana OX=3702 GN=ALMT13 PE=2 SV=1	S	Function unknown	antifungal protein ginkbilobin-2-like [Cajanus cajan]
c101163.graph_c0	4.64	4.03	3.74	11.72	9.96	10.71	7.65027e-21	1.29099	up	--	--	--	--	--	--	Domain of unknown function (DUF4228)	--	S	Function unknown	PREDICTED: uncharacterized protein LOC109351527 [Lupinus angustifolius]
c101275.graph_c2	12.81	15.66	12.49	35.53	36.2	33.92	5.90666e-41	1.11099	up	--	--	Biological Process: charged-tRNA amino acid modification (GO:0019988);; Molecular Function: tRNA A64-2'-O-ribosylphosphate transferase activity (GO:0043399);;	K15463|0|cam:101511047|K15463 tRNA A64-2'-O-ribosylphosphate transferase [EC:2.4.2.-] | (RefSeq) uncharacterized protein C3F10.06c	[A]	RNA processing and modification	Rit1 N-terminal domain;; Protein phosphatase 2C;; Rit1 DUSP-like domain	Protein phosphatase 2C 56 OS=Arabidopsis thaliana OX=3702 GN=ABI1 PE=1 SV=2	S	Function unknown	PREDICTED: uncharacterized protein C3F10.06c isoform X2 [Lupinus angustifolius]
c101291.graph_c0	30.06	29.24	27.3	60.59	60.86	61.81	3.65845e-72	1.08956	up	[M]	Cell wall/membrane/envelope biogenesis	Molecular Function: transporter activity (GO:0005215);; Cellular Component: mitochondrion (GO:0005739);; Cellular Component: vacuolar membrane (GO:0005774);; Cellular Component: endoplasmic reticulum (GO:0005783);; Cellular Component: Golgi apparatus (GO:0005794);; Cellular Component: plasma membrane (GO:0005886);; Biological Process: transport (GO:0006810);; Biological Process: response to heat …	K03098|3.2924e-110|egr:104436109|K03098 apolipoprotein D and lipocalin family protein | (RefSeq) temperature-induced lipocalin-1	[M]	Cell wall/membrane/envelope biogenesis	Lipocalin-like domain;; Lipocalin / cytosolic fatty-acid binding protein family	Temperature-induced lipocalin-1 OS=Arabidopsis thaliana OX=3702 GN=TIL PE=1 SV=1	M	Cell wall/membrane/envelope biogenesis	PREDICTED: temperature-induced lipocalin-1 [Juglans regia]
c101301.graph_c0	0.74	0.55	0.83	2.04	2.92	2.11	7.15584e-07	1.24355	up	--	--	--	--	[R]	General function prediction only	Domain of unknown function (DUF4219);; gag-polypeptide of LTR copia-type	Amino acid permease 5 OS=Arabidopsis thaliana OX=3702 GN=AAP5 PE=1 SV=1	S	Function unknown	uncharacterized protein LOC110763459 [Prunus avium]
c101308.graph_c1	266.36	261.46	262.89	129.98	129.74	121.5	7.47379e-122	-1.0368	down	[QV]	Secondary metabolites biosynthesis, transport and catabolism ;; Defense mechanisms	Molecular Function: iron ion binding (GO:0005506);; Cellular Component: integral component of membrane (GO:0016021);; Molecular Function: oxidoreductase activity, acting on paired donors, with incorporation or reduction of molecular oxygen, NAD(P)H as one donor, and incorporation of one atom of oxygen (GO:0016709);; Molecular Function: heme binding (GO:0020037);; Biological Process: indole glucos…	--	[Q]	Secondary metabolites biosynthesis, transport and catabolism	Cytochrome P450;; Cytochrome P450	Isoflavone 2&apos;-hydroxylase OS=Glycyrrhiza echinata OX=46348 GN=CYP81E1 PE=1 SV=2	Q	Secondary metabolites biosynthesis, transport and catabolism	PREDICTED: isoflavone 2&apos;-hydroxylase-like [Lupinus angustifolius]
c101315.graph_c0	35.1	37.18	35.8	67.26	64.48	65.11	2.62138e-59	1.01154	up	[G]	Carbohydrate transport and metabolism	Biological Process: polysaccharide catabolic process (GO:0000272);; Molecular Function: beta-amylase activity (GO:0016161);;	--	--	--	Glycosyl hydrolase family 14	Inactive beta-amylase 9 OS=Arabidopsis thaliana OX=3702 GN=BAM9 PE=2 SV=1	S	Function unknown	PREDICTED: inactive beta-amylase 9-like [Lupinus angustifolius]
c101315.graph_c1	61.73	53.93	53.51	123.66	132.49	133.44	5.9407e-66	1.17877	up	[G]	Carbohydrate transport and metabolism	Biological Process: polysaccharide catabolic process (GO:0000272);; Molecular Function: beta-amylase activity (GO:0016161);;	--	--	--	Glycosyl hydrolase family 14	Inactive beta-amylase 9 OS=Arabidopsis thaliana OX=3702 GN=BAM9 PE=2 SV=1	S	Function unknown	inactive beta-amylase 9 [Cajanus cajan]
c101332.graph_c0	150.03	149.11	162.12	61.34	63.88	64.87	6.67184e-29	-1.09629	down	[J]	Translation, ribosomal structure and biogenesis	Cellular Component: cytosol (GO:0005829);; Molecular Function: O-methyltransferase activity (GO:0008171);; Molecular Function: S-adenosylmethionine-dependent methyltransferase activity (GO:0008757);; Biological Process: aromatic compound biosynthetic process (GO:0019438);; Biological Process: methylation (GO:0032259);; Molecular Function: protein dimerization activity (GO:0046983);;	K13066|6.87432e-29|aip:107621172|K13066 caffeic acid 3-O-methyltransferase [EC:2.1.1.68] | (RefSeq) isoliquiritigenin 2'-O-methyltransferase-like	[R]	General function prediction only	O-methyltransferase	Isoliquiritigenin 2&apos;-O-methyltransferase OS=Medicago sativa OX=3879 PE=1 SV=1	S	Function unknown	isoliquiritigenin 2&apos;-O-methyltransferase-like [Arachis ipaensis]
c101381.graph_c0	38.93	35.88	34.68	74.06	78.76	74.02	2.47333e-61	1.03463	up	[G]	Carbohydrate transport and metabolism	Molecular Function: hydrolase activity, hydrolyzing O-glycosyl compounds (GO:0004553);; Cellular Component: cell wall (GO:0005618);; Biological Process: xyloglucan metabolic process (GO:0010411);; Molecular Function: xyloglucan:xyloglucosyl transferase activity (GO:0016762);; Biological Process: cell wall biogenesis (GO:0042546);; Cellular Component: apoplast (GO:0048046);; Biological Process: ce…	K08235|5.24469e-174|gmx:100776165|K08235 xyloglucan:xyloglucosyl transferase [EC:2.4.1.207] | (RefSeq) probable xyloglucan endotransglucosylase/hydrolase protein 32-like	--	--	Glycosyl hydrolases family 16;; Xyloglucan endo-transglycosylase (XET) C-terminus	Probable xyloglucan endotransglucosylase/hydrolase protein 32 OS=Arabidopsis thaliana OX=3702 GN=XTH32 PE=2 SV=1	G	Carbohydrate transport and metabolism	Putative xyloglucan endotransglucosylase/hydrolase protein 32 [Glycine soja]
c101410.graph_c0	40.91	41.37	43.91	4.66	4.9	5.05	2.0614e-183	-2.99854	down	[Q]	Secondary metabolites biosynthesis, transport and catabolism	Molecular Function: iron ion binding (GO:0005506);; Molecular Function: dioxygenase activity (GO:0051213);; Biological Process: oxidation-reduction process (GO:0055114);;	--	[QR]	--	2OG-Fe(II) oxygenase superfamily;; non-haem dioxygenase in morphine synthesis N-terminal	Protein DMR6-LIKE OXYGENASE 1 OS=Arabidopsis thaliana OX=3702 GN=DLO1 PE=1 SV=1	S	Function unknown	protein DMR6-LIKE OXYGENASE 1-like [Cajanus cajan]
c101424.graph_c0	75.46	79	77.54	219.39	230.12	213.39	1.83185e-235	1.51877	up	[Q]	Secondary metabolites biosynthesis, transport and catabolism	Molecular Function: dioxygenase activity (GO:0051213);;	--	[QR]	--	2OG-Fe(II) oxygenase superfamily;; non-haem dioxygenase in morphine synthesis N-terminal	Protein SRG1 OS=Arabidopsis thaliana OX=3702 GN=SRG1 PE=2 SV=1	S	Function unknown	PREDICTED: protein SRG1-like [Lupinus angustifolius]
c101516.graph_c0	5.93	4.62	5.8	12.72	13.61	14.06	1.79302e-17	1.2082	up	--	--	--	--	[T]	Signal transduction mechanisms	zinc-binding in reverse transcriptase	C-type lectin receptor-like tyrosine-protein kinase At1g52310 OS=Arabidopsis thaliana OX=3702 GN=At1g52310 PE=2 SV=1	S	Function unknown	hypothetical protein TSUD_129240 [Trifolium subterraneum]
c101594.graph_c0	100.4	94.85	93.59	22.93	20.9	21.89	3.21344e-189	-2.25919	down	[C]	Energy production and conversion	Biological Process: cytokinin metabolic process (GO:0009690);; Molecular Function: oxidoreductase activity, acting on CH-OH group of donors (GO:0016614);; Molecular Function: cytokinin dehydrogenase activity (GO:0019139);; Molecular Function: flavin adenine dinucleotide binding (GO:0050660);; Biological Process: oxidation-reduction process (GO:0055114);;	K00279|5.91774e-37|mtr:MTR_4g126160|K00279 cytokinin dehydrogenase [EC:1.5.99.12] | (RefSeq) cytokinin oxidase/dehydrogenase-like protein	[C]	Energy production and conversion	Cytokinin dehydrogenase 1, FAD and cytokinin binding	Cytokinin dehydrogenase 5 OS=Arabidopsis thaliana OX=3702 GN=CKX5 PE=2 SV=1	C	Energy production and conversion	cytokinin dehydrogenase 3-like [Cajanus cajan]
c101597.graph_c2	1.63	1.13	1.23	2.01	3.83	3.11	7.68003e-05	1.05293	up	--	--	--	--	[R]	General function prediction only	Retrotransposon gag protein	--	L	Replication, recombination and repair	hypothetical protein TSUD_351810 [Trifolium subterraneum]
c101622.graph_c0	6.2	7.78	5.49	16.08	16.2	15.27	3.43612e-16	1.24092	up	--	--	--	--	[O]	Posttranslational modification, protein turnover, chaperones	--	5&apos;-adenylylsulfate reductase 1, chloroplastic OS=Arabidopsis thaliana OX=3702 GN=APR1 PE=1 SV=2	P	Inorganic ion transport and metabolism	PREDICTED: uncharacterized protein LOC109357717 isoform X2 [Lupinus angustifolius]
c101703.graph_c0	0.68	0.59	0.32	1.58	2.22	2.14	3.49174e-05	1.1596	up	--	--	--	--	--	--	--	--	--	--	--
c101783.graph_c0	5.09	6.47	5.41	17.36	15.2	15.97	7.3927e-42	1.46165	up	[D]	Cell cycle control, cell division, chromosome partitioning	Molecular Function: ubiquitin-protein transferase activity (GO:0004842);; Cellular Component: nucleus (GO:0005634);; Cellular Component: cytoplasm (GO:0005737);; Biological Process: protein ubiquitination (GO:0016567);;	--	[S]	Function unknown	U-box domain;; Armadillo/beta-catenin-like repeat	U-box domain-containing protein 19 OS=Arabidopsis thaliana OX=3702 GN=PUB19 PE=2 SV=1	S	Function unknown	PREDICTED: U-box domain-containing protein 18-like [Lupinus angustifolius]
c101812.graph_c3	16.52	15.8	16.64	3.05	4.2	3.71	7.84536e-46	-2.00911	down	--	--	Molecular Function: transferase activity, transferring acyl groups other than amino-acyl groups (GO:0016747);;	--	--	--	Transferase family	Spermidine coumaroyl-CoA acyltransferase OS=Arabidopsis thaliana OX=3702 GN=SCT PE=1 SV=1	S	Function unknown	PREDICTED: spermidine sinapoyl CoA acyltransferase [Glycine max]
c101903.graph_c0	18.78	20.12	22.12	8.08	8.25	7.84	2.8722e-40	-1.3131	down	[C]	Energy production and conversion	Cellular Component: mitochondrion (GO:0005739);; Cellular Component: chloroplast stroma (GO:0009570);; Cellular Component: membrane (GO:0016020);; Molecular Function: heme binding (GO:0020037);; Cellular Component: apoplast (GO:0048046);; Molecular Function: ferredoxin-nitrite reductase activity (GO:0048307);; Molecular Function: iron-sulfur cluster binding (GO:0051536);; Biological Process: oxid…	K00366|0|cam:101501715|K00366 ferredoxin-nitrite reductase [EC:1.7.7.1] | (RefSeq) ferredoxin--nitrite reductase, chloroplastic	[P]	Inorganic ion transport and metabolism	Nitrite and sulphite reductase 4Fe-4S domain;; Nitrite/Sulfite reductase ferredoxin-like half domain;; Nitrite/Sulfite reductase ferredoxin-like half domain	Ferredoxin--nitrite reductase, chloroplastic OS=Betula pendula OX=3505 GN=NIR1 PE=2 SV=1	C	Energy production and conversion	PREDICTED: ferredoxin--nitrite reductase, chloroplastic-like [Lupinus angustifolius]
c101917.graph_c1	11.02	6.98	7.67	12.76	15.56	17.38	1.17068e-10	1.12079	up	--	--	--	--	--	--	--	--	--	--	--
c101921.graph_c0	2.01	2.84	4.38	1.16	0.37	0.74	0.000509132	-1.01951	down	--	--	Molecular Function: nucleic acid binding (GO:0003676);;	--	[L]	Replication, recombination and repair	BED zinc finger	--	S	Function unknown	hypothetical protein TSUD_157590 [Trifolium subterraneum]
c101938.graph_c0	11.03	10.77	10.55	3.45	5.14	4.44	2.80107e-19	-1.20235	down	[S]	Function unknown	--	K20929|0|cam:101511561|K20929 glyoxal/methylglyoxal oxidase [EC:1.2.3.15] | (RefSeq) uncharacterized LOC101511561	--	--	Glyoxal oxidase N-terminus;; Domain of unknown function (DUF1929);; Galactose oxidase, central domain	Aldehyde oxidase GLOX1 OS=Arabidopsis thaliana OX=3702 GN=GLOX1 PE=2 SV=1	S	Function unknown	PREDICTED: aldehyde oxidase GLOX-like [Lupinus angustifolius]
c101966.graph_c1	0.81	0.31	0.52	1.81	1.23	1.61	6.97701e-06	1.1008	up	--	--	--	--	[R]	General function prediction only	Reverse transcriptase (RNA-dependent DNA polymerase);; zinc-binding in reverse transcriptase	Putative ribonuclease H protein At1g65750 OS=Arabidopsis thaliana OX=3702 GN=At1g65750 PE=3 SV=1	S	Function unknown	ribonuclease H, partial [Trifolium pratense]
c102048.graph_c0	0.36	0.24	0.24	2.03	1.4	1.56	1.11385e-06	1.35681	up	--	--	--	--	--	--	--	--	--	--	--
c102062.graph_c0	10.88	10.99	12.4	1.13	1.84	2.14	7.48449e-50	-2.4129	down	[QV]	Secondary metabolites biosynthesis, transport and catabolism ;; Defense mechanisms	Molecular Function: iron ion binding (GO:0005506);; Cellular Component: membrane (GO:0016020);; Molecular Function: oxidoreductase activity, acting on paired donors, with incorporation or reduction of molecular oxygen, NAD(P)H as one donor, and incorporation of one atom of oxygen (GO:0016709);; Molecular Function: heme binding (GO:0020037);; Biological Process: secondary metabolite biosynthetic p…	--	[Q]	Secondary metabolites biosynthesis, transport and catabolism	Cytochrome P450;; Cytochrome P450	Geraniol 8-hydroxylase OS=Catharanthus roseus OX=4058 GN=CYP76B6 PE=1 SV=1	Q	Secondary metabolites biosynthesis, transport and catabolism	PREDICTED: geraniol 8-hydroxylase-like [Glycine max]
c102107.graph_c0	24.69	24.42	26.05	78.67	71.52	75.13	1.11683e-138	1.63782	up	[O]	Posttranslational modification, protein turnover, chaperones	Biological Process: protein peptidyl-prolyl isomerization (GO:0000413);; Molecular Function: peptidyl-prolyl cis-trans isomerase activity (GO:0003755);; Molecular Function: FK506 binding (GO:0005528);; Cellular Component: endoplasmic reticulum membrane (GO:0005789);; Biological Process: chaperone-mediated protein folding (GO:0061077);;	K09571|0|adu:107482319|K09571 FK506-binding protein 4/5 [EC:5.2.1.8] | (RefSeq) peptidyl-prolyl cis-trans isomerase FKBP62-like	[O]	Posttranslational modification, protein turnover, chaperones	FKBP-type peptidyl-prolyl cis-trans isomerase;; Tetratricopeptide repeat;; Tetratricopeptide repeat;; Tetratricopeptide repeat;; TPR repeat;; Tetratricopeptide repeat;; Tetratricopeptide repeat	Peptidyl-prolyl cis-trans isomerase FKBP65 OS=Arabidopsis thaliana OX=3702 GN=FKBP65 PE=1 SV=1	O	Posttranslational modification, protein turnover, chaperones	peptidyl-prolyl cis-trans isomerase FKBP62 [Arachis duranensis]
c102107.graph_c1	15.27	15.38	14.88	49.6	49.43	49.15	1.04461e-31	1.59413	up	[O]	Posttranslational modification, protein turnover, chaperones	Biological Process: protein peptidyl-prolyl isomerization (GO:0000413);; Molecular Function: peptidyl-prolyl cis-trans isomerase activity (GO:0003755);; Molecular Function: FK506 binding (GO:0005528);; Cellular Component: endoplasmic reticulum membrane (GO:0005789);; Biological Process: chaperone-mediated protein folding (GO:0061077);;	K09571|5.3367e-41|gra:105800399|K09571 FK506-binding protein 4/5 [EC:5.2.1.8] | (RefSeq) peptidyl-prolyl cis-trans isomerase FKBP62-like	[O]	Posttranslational modification, protein turnover, chaperones	FKBP-type peptidyl-prolyl cis-trans isomerase	Peptidyl-prolyl cis-trans isomerase FKBP65 OS=Arabidopsis thaliana OX=3702 GN=FKBP65 PE=1 SV=1	O	Posttranslational modification, protein turnover, chaperones	hypothetical protein B456_006G225400 [Gossypium raimondii]
c102124.graph_c1	13.38	12.81	13.92	33.66	31.46	32.3	3.72849e-38	1.34551	up	--	--	Biological Process: signal transduction (GO:0007165);;	--	--	--	TPL-binding domain in jasmonate signalling	Ninja-family protein 3 OS=Triticum aestivum OX=4565 GN=AFP-D1 PE=3 SV=1	S	Function unknown	PREDICTED: ninja-family protein AFP3-like [Glycine max]
c102211.graph_c1	12.17	11.36	14.99	5.12	4.06	5.11	1.2575e-08	-1.17369	down	--	--	Molecular Function: zinc ion binding (GO:0008270);; Cellular Component: integral component of membrane (GO:0016021);; Biological Process: proteasome-mediated ubiquitin-dependent protein catabolic process (GO:0043161);; Molecular Function: ubiquitin protein ligase activity (GO:0061630);;	K10664|3.13526e-50|gmx:100816668|K10664 E3 ubiquitin-protein ligase ATL6/9/15/31/42/55 [EC:2.3.2.27] | (RefSeq) putative RING-H2 finger protein ATL12	[O]	Posttranslational modification, protein turnover, chaperones	--	E3 ubiquitin-protein ligase ATL42 OS=Arabidopsis thaliana OX=3702 GN=ATL42 PE=1 SV=2	O	Posttranslational modification, protein turnover, chaperones	PREDICTED: E3 ubiquitin-protein ligase ATL42-like [Lupinus angustifolius]
c102221.graph_c0	13.89	13.84	15.38	30.24	33.72	28.53	6.97471e-27	1.09206	up	[EH]	Amino acid transport and metabolism ;; Coenzyme transport and metabolism	Biological Process: branched-chain amino acid metabolic process (GO:0009081);; Molecular Function: L-leucine transaminase activity (GO:0052654);; Molecular Function: L-valine transaminase activity (GO:0052655);; Molecular Function: L-isoleucine transaminase activity (GO:0052656);;	K00826|1.22553e-154|gmx:100778723|K00826 branched-chain amino acid aminotransferase [EC:2.6.1.42] | (RefSeq) putative branched-chain-amino-acid aminotransferase 7	[E]	Amino acid transport and metabolism	Amino-transferase class IV	Putative branched-chain-amino-acid aminotransferase 7 OS=Arabidopsis thaliana OX=3702 GN=BCAT7 PE=5 SV=1	E	Amino acid transport and metabolism	hypothetical protein TanjilG_25642 [Lupinus angustifolius]
c102249.graph_c0	78.17	80.98	77.72	147.21	153.78	150.39	1.0348e-109	1.00315	up	[O]	Posttranslational modification, protein turnover, chaperones	Molecular Function: ATP binding (GO:0005524);; Biological Process: protein folding (GO:0006457);; Biological Process: response to stress (GO:0006950);; Molecular Function: unfolded protein binding (GO:0051082);;	K04079|0|aip:107644884|K04079 molecular chaperone HtpG | (RefSeq) heat shock protein 83	[O]	Posttranslational modification, protein turnover, chaperones	Hsp90 protein;; Histidine kinase-, DNA gyrase B-, and HSP90-like ATPase;; Histidine kinase-, DNA gyrase B-, and HSP90-like ATPase	Heat shock protein 83 OS=Ipomoea nil OX=35883 GN=HSP83A PE=2 SV=1	O	Posttranslational modification, protein turnover, chaperones	heat shock protein 83-like [Quercus suber]
c102297.graph_c0	0.94	0.84	0.78	0.09	0.14	0.11	2.78365e-05	-1.19412	down	--	--	--	--	--	--	--	GPI-anchored protein LLG1 OS=Arabidopsis thaliana OX=3702 GN=LLG1 PE=1 SV=1	S	Function unknown	hypothetical protein CRG98_024988 [Punica granatum]
c102334.graph_c0	0.18	0.33	0.3	0.88	1.13	0.9	0.000571278	1.00484	up	[X]	Mobilome: prophages, transposons	--	--	[R]	General function prediction only	--	Retrovirus-related Pol polyprotein from transposon RE2 OS=Arabidopsis thaliana OX=3702 GN=RE2 PE=4 SV=1	L	Replication, recombination and repair	gag/pol polyprotein - maize retrotransposon Hopscotch, partial [Trifolium pratense]
c102343.graph_c0	0.81	0.57	0.35	3.2	3.03	2.35	2.45258e-09	1.54335	up	--	--	Cellular Component: cytosol (GO:0005829);;	--	--	--	Small hydrophilic plant seed protein	Protein SLE3 OS=Glycine max OX=3847 GN=SLE3 PE=2 SV=1	S	Function unknown	Em protein [Robinia pseudoacacia]
c102358.graph_c0	0.65	1.3	1.3	5.84	4.79	3.08	6.74462e-05	1.13936	up	[Q]	Secondary metabolites biosynthesis, transport and catabolism	Molecular Function: metal ion binding (GO:0046872);; Molecular Function: dioxygenase activity (GO:0051213);; Biological Process: oxidation-reduction process (GO:0055114);;	--	[QR]	--	2OG-Fe(II) oxygenase superfamily	1-aminocyclopropane-1-carboxylate oxidase homolog 1 OS=Arabidopsis thaliana OX=3702 GN=At1g06620 PE=2 SV=1	S	Function unknown	PREDICTED: 1-aminocyclopropane-1-carboxylate oxidase homolog 1-like [Lupinus angustifolius]
c102510.graph_c2	0.81	0.76	1.43	4.18	4.61	2.52	7.94717e-06	1.21255	up	--	--	--	--	--	--	DVL family	--	S	Function unknown	hypothetical protein PHAVU_007G098500g [Phaseolus vulgaris]
c102641.graph_c0	22.21	27.73	24.09	2.7	2.94	3.72	4.79433e-80	-2.64808	down	[Q]	Secondary metabolites biosynthesis, transport and catabolism	Molecular Function: metal ion binding (GO:0046872);; Molecular Function: dioxygenase activity (GO:0051213);; Biological Process: oxidation-reduction process (GO:0055114);;	--	[QR]	--	2OG-Fe(II) oxygenase superfamily;; non-haem dioxygenase in morphine synthesis N-terminal	Feruloyl CoA ortho-hydroxylase 1 OS=Arabidopsis thaliana OX=3702 GN=F6&apos;H1 PE=1 SV=1	S	Function unknown	PREDICTED: feruloyl CoA ortho-hydroxylase 1-like [Lupinus angustifolius]
c102778.graph_c2	2.71	2.24	2.21	0.57	0.93	0.99	0.00019139	-1.07013	down	--	--	--	--	--	--	--	--	--	--	--
c102812.graph_c0	1.4	1.31	1.6	0.16	0.19	0.69	3.14139e-05	-1.18974	down	--	--	--	--	[R]	General function prediction only	--	Retrovirus-related Pol polyprotein from transposon RE2 OS=Arabidopsis thaliana OX=3702 GN=RE2 PE=4 SV=1	L	Replication, recombination and repair	hypothetical protein L195_g047250 [Trifolium pratense]
c102962.graph_c0	10.39	13.62	10.46	75.39	71.88	76.96	2.92044e-181	2.61814	up	[O]	Posttranslational modification, protein turnover, chaperones	Molecular Function: carnitine O-palmitoyltransferase activity (GO:0004095);; Cellular Component: intracellular (GO:0005622);; Biological Process: intracellular signal transduction (GO:0035556);; Molecular Function: metal ion binding (GO:0046872);;	K17609|1.11077e-91|adu:107460155|K17609 nucleoredoxin [EC:1.8.1.8] | (RefSeq) probable nucleoredoxin 2	[R]	General function prediction only	Thioredoxin-like	Probable nucleoredoxin 1-2 OS=Oryza sativa subsp. japonica OX=39947 GN=Os03g0405900 PE=2 SV=1	O	Posttranslational modification, protein turnover, chaperones	probable nucleoredoxin 2 isoform X2 [Arachis duranensis]
c103066.graph_c1	98.47	99.93	101.8	17.61	25.47	22.49	1.35524e-202	-2.18618	down	[H]	Coenzyme transport and metabolism	Molecular Function: O-methyltransferase activity (GO:0008171);; Molecular Function: quercetin 3-O-methyltransferase activity (GO:0030755);; Biological Process: methylation (GO:0032259);; Molecular Function: protein dimerization activity (GO:0046983);;	K13066|9.31994e-125|gmx:100788873|K13066 caffeic acid 3-O-methyltransferase [EC:2.1.1.68] | (RefSeq) caffeic acid 3-O-methyltransferase-like	[R]	General function prediction only	Dimerisation domain;; O-methyltransferase	Anthranilate N-methyltransferase OS=Ruta graveolens OX=37565 PE=1 SV=1	S	Function unknown	PREDICTED: anthranilate N-methyltransferase-like [Lupinus angustifolius]
c103066.graph_c2	7.15	5.8	5.98	3.54	2.2	2.09	5.48197e-07	-1.14933	down	--	--	--	--	--	--	--	--	--	--	--
c103073.graph_c0	7.45	7.47	7.12	36.96	31.78	36.1	9.7424e-65	2.1372	up	--	--	Cellular Component: mitochondrial inner membrane presequence translocase complex (GO:0005744);; Molecular Function: protein channel activity (GO:0015266);; Biological Process: protein import into mitochondrial matrix (GO:0030150);; Cellular Component: integral component of mitochondrial inner membrane (GO:0031305);;	--	--	--	--	Outer envelope pore protein 16-2, chloroplastic OS=Arabidopsis thaliana OX=3702 GN=OEP162 PE=2 SV=1	O	Posttranslational modification, protein turnover, chaperones	PREDICTED: outer envelope pore protein 16-2, chloroplastic-like isoform X1 [Lupinus angustifolius]
c103083.graph_c0	0.24	0.15	0.27	2	1.65	1.8	6.5761e-17	2.05377	up	[O]	Posttranslational modification, protein turnover, chaperones	Molecular Function: serine-type endopeptidase activity (GO:0004252);; Cellular Component: cell wall (GO:0005618);; Biological Process: proteolysis (GO:0006508);;	--	--	--	Subtilase family;; Peptidase inhibitor I9	Subtilisin-like protease SBT1.9 OS=Arabidopsis thaliana OX=3702 GN=SBT1.9 PE=2 SV=1	O	Posttranslational modification, protein turnover, chaperones	Subtilisin-like protease [Glycine soja]
c103096.graph_c0	4.29	4.25	6.23	1.99	2.32	1.8	0.000166619	-1.00765	down	--	--	--	--	--	--	Domain of unknown function (DUF4218)	--	S	Function unknown	hypothetical protein KK1_027475, partial [Cajanus cajan]
c103156.graph_c2	16.85	18.55	13.93	43.48	43.96	41.08	1.28779e-23	1.39989	up	--	--	--	K09419|2.30381e-06|mtr:MTR_3g104550|K09419 heat shock transcription factor, other eukaryote | (RefSeq) heat shock transcription factor A3	--	--	--	--	--	--	--
c103156.graph_c3	21.46	18.91	18.09	82.81	78.51	82.53	1.0769e-163	2.01164	up	--	--	Molecular Function: DNA binding (GO:0003677);; Biological Process: regulation of transcription, DNA-templated (GO:0006355);; Biological Process: response to stress (GO:0006950);; Biological Process: response to abiotic stimulus (GO:0009628);;	K09419|4.89213e-94|gmx:100794605|K09419 heat shock transcription factor, other eukaryote | (RefSeq) heat shock factor protein HSF30-like	[K]	Transcription	--	Heat shock factor protein HSF30 OS=Solanum peruvianum OX=4082 GN=HSF30 PE=2 SV=1	K	Transcription	PREDICTED: heat shock factor protein HSF30 isoform X1 [Lupinus angustifolius]
c103167.graph_c0	1.1	1.9	2.1	5.79	4.13	5.49	4.1254e-08	1.25082	up	[K]	Transcription	Biological Process: protein phosphorylation (GO:0006468);; Molecular Function: myosin heavy chain kinase activity (GO:0016905);;	--	[R]	General function prediction only	WD domain, G-beta repeat;; Nup133 N terminal like;; Nucleoporin Nup120/160	Protein JINGUBANG OS=Arabidopsis thaliana OX=3702 GN=JGB PE=1 SV=1	S	Function unknown	PREDICTED: guanine nucleotide-binding protein subunit beta-like protein [Lupinus angustifolius]
c103181.graph_c0	1.36	1.23	1.15	2.42	2.91	3.28	5.71943e-07	1.0351	up	[T]	Signal transduction mechanisms	Molecular Function: ATP binding (GO:0005524);; Cellular Component: plasma membrane (GO:0005886);; Cellular Component: integral component of membrane (GO:0016021);; Molecular Function: ATPase activity, coupled to transmembrane movement of substances (GO:0042626);; Biological Process: transmembrane transport (GO:0055085);;	--	[Q]	Secondary metabolites biosynthesis, transport and catabolism	ABC-2 type transporter;; ABC transporter;; AAA domain, putative AbiEii toxin, Type IV TA system	ABC transporter G family member 11 OS=Arabidopsis thaliana OX=3702 GN=ABCG11 PE=1 SV=1	V	Defense mechanisms	PREDICTED: ABC transporter G family member 11-like [Lupinus angustifolius]
c103197.graph_c0	7.94	8.87	8.87	3.23	2.54	2.96	8.543e-34	-1.4736	down	--	--	Molecular Function: ionotropic glutamate receptor activity (GO:0004970);; Biological Process: ion transport (GO:0006811);; Cellular Component: integral component of membrane (GO:0016021);; Biological Process: ionotropic glutamate receptor signaling pathway (GO:0035235);;	K05387|0|adu:107470528|K05387 glutamate receptor, ionotropic, plant | (RefSeq) glutamate receptor 2.7-like	[PET]	--	Receptor family ligand binding region;; Periplasmic binding protein;; Ligand-gated ion channel	Glutamate receptor 2.2 OS=Arabidopsis thaliana OX=3702 GN=GLR2.2 PE=2 SV=1	S	Function unknown	glutamate receptor 2.7-like [Arachis duranensis]
c103286.graph_c0	1.58	1.88	1.55	0.26	0.24	0.56	0.000365445	-1.03948	down	--	--	--	--	--	--	Plant mobile domain	Serine/threonine-protein phosphatase 7 long form homolog OS=Arabidopsis thaliana OX=3702 GN=MAIL3 PE=2 SV=1	S	Function unknown	Serine/threonine protein phosphatase 7 long form isogeny [Cajanus cajan]
c103299.graph_c3	115.68	119.44	119.93	232.6	246.44	256.33	3.50268e-69	1.05388	up	--	--	--	--	--	--	--	--	--	--	--
c103376.graph_c1	20.07	22.9	19.75	8.3	8.48	7.65	1.25299e-35	-1.30996	down	--	--	Biological Process: metabolic process (GO:0008152);; Molecular Function: transferase activity, transferring hexosyl groups (GO:0016758);;	--	[GC]	--	UDP-glucoronosyl and UDP-glucosyl transferase	7-deoxyloganetin glucosyltransferase OS=Catharanthus roseus OX=4058 GN=UGT85A23 PE=1 SV=1	S	Function unknown	hypothetical protein TSUD_65980 [Trifolium subterraneum]
c103497.graph_c0	0.6	0.5	0.31	4.71	4.74	7.51	1.82889e-47	3.04359	up	--	--	Molecular Function: nutrient reservoir activity (GO:0045735);;	--	--	--	Cupin	Conglutin beta 7 OS=Lupinus angustifolius OX=3871 GN=BETA7 PE=1 SV=1	S	Function unknown	conglutin beta, partial [Lupinus angustifolius]
c103513.graph_c0	2.32	1.34	1.92	3.67	4.45	4.48	4.89036e-06	1.00652	up	--	--	--	--	--	--	--	--	--	--	hypothetical protein VIGAN_09063000 [Vigna angularis var. angularis]
c103522.graph_c0	2.9	2.36	1.59	4.42	5.94	4.46	5.61125e-07	1.07191	up	--	--	--	--	--	--	--	--	S	Function unknown	PREDICTED: uncharacterized protein LOC105852719 [Cicer arietinum]
c103554.graph_c0	1.06	1.49	1.68	3.39	5.23	5.45	9.35039e-06	1.07251	up	--	--	Biological Process: transcription, DNA-templated (GO:0006351);;	--	--	--	AP2 domain	Ethylene-responsive transcription factor ERF109 OS=Arabidopsis thaliana OX=3702 GN=ERF109 PE=1 SV=1	K	Transcription	PREDICTED: ethylene-responsive transcription factor ERF110-like [Lupinus angustifolius]
c103590.graph_c0	0.31	0.4	0.29	1.16	1.51	1.53	6.83593e-06	1.24148	up	--	--	--	--	[R]	General function prediction only	Reverse transcriptase-like	Putative ribonuclease H protein At1g65750 OS=Arabidopsis thaliana OX=3702 GN=At1g65750 PE=3 SV=1	--	--	hypothetical protein TSUD_55920 [Trifolium subterraneum]
c103599.graph_c2	1.09	0.72	0.19	13.08	12.3	17.96	1.32628e-61	3.45279	up	--	--	--	--	[D]	Cell cycle control, cell division, chromosome partitioning	--	--	S	Function unknown	PREDICTED: uncharacterized protein LOC101496422 [Cicer arietinum]
c103604.graph_c0	5.83	3.93	3.52	0.68	0.27	0.7	1.46558e-11	-1.75577	down	--	--	--	--	--	--	--	--	--	--	--
c103623.graph_c0	3.74	6.24	4.58	11.36	13.61	13.81	5.76505e-15	1.23588	up	--	--	--	--	[R]	General function prediction only	Reverse transcriptase (RNA-dependent DNA polymerase)	Retrovirus-related Pol polyprotein from transposon RE1 OS=Arabidopsis thaliana OX=3702 GN=RE1 PE=2 SV=1	S	Function unknown	Integrase, catalytic core [Corchorus capsularis]
c103627.graph_c0	7.52	10.68	11.31	21.12	23.51	22.6	1.1446e-61	1.65655	up	--	--	--	--	--	--	Sieve element occlusion N-terminus;; Sieve element occlusion C-terminus	Protein SIEVE ELEMENT OCCLUSION B OS=Arabidopsis thaliana OX=3702 GN=SEOB PE=1 SV=1	--	--	hypothetical protein glysoja_040438 [Glycine soja]
c103693.graph_c0	0.29	0.18	0.4	2.13	1.39	1.96	4.65391e-13	1.79983	up	--	--	Cellular Component: integral component of membrane (GO:0016021);; Biological Process: transmembrane transport (GO:0055085);;	--	[T]	Signal transduction mechanisms	OPT oligopeptide transporter protein	Oligopeptide transporter 7 OS=Arabidopsis thaliana OX=3702 GN=OPT7 PE=2 SV=1	S	Function unknown	OPT oligopeptide transporter, putative [Rhizoctonia solani AG-1 IA]
c103707.graph_c2	13.75	16.98	12.96	54.11	55.81	55.31	7.06064e-49	1.81902	up	--	--	Molecular Function: catalytic activity (GO:0003824);; Cellular Component: membrane (GO:0016020);; Molecular Function: metal ion binding (GO:0046872);;	K16285|2.49827e-53|gmx:100811790|K16285 RING/U-box domain-containing protein [EC:2.3.2.27] | (RefSeq) probable E3 ubiquitin-protein ligase XERICO	[O]	Posttranslational modification, protein turnover, chaperones	Ring finger domain;; Zinc finger, C3HC4 type (RING finger)	Probable E3 ubiquitin-protein ligase XERICO OS=Arabidopsis thaliana OX=3702 GN=XERICO PE=1 SV=1	O	Posttranslational modification, protein turnover, chaperones	PREDICTED: probable E3 ubiquitin-protein ligase XERICO [Lupinus angustifolius]
c103847.graph_c0	0.16	0.42	0.66	2.01	2.91	1.69	2.03616e-06	1.29138	up	--	--	--	--	--	--	--	--	--	--	--
c103861.graph_c0	2.02	1.62	1.68	0.36	0.56	0.65	4.87307e-05	-1.1095	down	--	--	--	--	--	--	--	--	--	--	--
c103879.graph_c0	19.1	19.86	17.19	86.61	90.69	80.9	1.91412e-173	2.1818	up	--	--	Cellular Component: plant-type cell wall (GO:0009505);;	--	--	--	Protein of unknown function (DUF642)	--	S	Function unknown	PREDICTED: uncharacterized protein LOC109347786 [Lupinus angustifolius]
c103897.graph_c0	9.62	8.34	7.55	2.21	2.21	3.49	5.21542e-14	-1.43277	down	--	--	--	--	--	--	--	--	--	--	--
c103951.graph_c0	3.11	3.11	3.46	7.6	6.27	7.78	7.97997e-10	1.05343	up	[T]	Signal transduction mechanisms	--	--	--	--	--	--	--	--	PREDICTED: universal stress protein PHOS34-like [Lupinus angustifolius]
c103958.graph_c1	0.73	1.02	0.7	2.06	1.74	2.1	2.11181e-05	1.12734	up	--	--	--	K07466|1.60868e-89|pvu:PHAVU_005G096800g|K07466 replication factor A1 | (RefSeq) hypothetical protein	[L]	Replication, recombination and repair	Domain of unknown function DUF223	--	--	--	hypothetical protein PHAVU_005G096800g [Phaseolus vulgaris]
c103970.graph_c0	6.76	4.89	6.11	1.34	1.02	1.13	2.89564e-18	-1.85331	down	--	--	--	--	--	--	--	--	--	--	--
c103980.graph_c0	516.96	530.91	488.55	245.25	248.78	235.21	3.2107e-136	-1.04855	down	[R]	General function prediction only	Cellular Component: cytoplasm (GO:0005737);; Biological Process: anthocyanin-containing compound biosynthetic process (GO:0009718);; Biological Process: methylation (GO:0032259);; Biological Process: cyanidin 3-O-glucoside biosynthetic process (GO:0033485);; Biological Process: delphinidin 3-O-glucoside biosynthetic process (GO:0033486);; Molecular Function: caffeoyl-CoA O-methyltransferase activ…	K13272|3.85269e-56|vvi:100250567|K13272 flavonoid O-methyltransferase [EC:2.1.1.267] | (RefSeq) flavonoid 3',5'-methyltransferase-like	[Q]	Secondary metabolites biosynthesis, transport and catabolism	O-methyltransferase	Flavonoid 3&apos;,5&apos;-methyltransferase OS=Vitis vinifera OX=29760 GN=FAOMT PE=1 SV=1	S	Function unknown	Putative caffeoyl-CoA O-methyltransferase At1g67980 family [Cajanus cajan]
c104021.graph_c1	0.3	0	0	5.32	3.64	6.22	7.5425e-09	1.57915	up	--	--	--	--	--	--	--	--	--	--	--
c104032.graph_c0	295.16	268.75	274.76	146.99	145.29	150.95	5.85101e-151	-1.00079	down	[P]	Inorganic ion transport and metabolism	Molecular Function: potassium ion transmembrane transporter activity (GO:0015079);; Cellular Component: integral component of membrane (GO:0016021);; Biological Process: potassium ion transmembrane transport (GO:0071805);;	K03549|0|aip:107626131|K03549 KUP system potassium uptake protein | (RefSeq) potassium transporter 5-like	--	--	K+ potassium transporter;; K+ potassium transporter;; SAM domain (Sterile alpha motif)	Potassium transporter 5 OS=Arabidopsis thaliana OX=3702 GN=POT5 PE=1 SV=1	P	Inorganic ion transport and metabolism	PREDICTED: potassium transporter 5-like [Vigna angularis]
c104047.graph_c0	44.18	45.59	50.26	5.88	7.65	6.02	1.45137e-107	-2.41065	down	[R]	General function prediction only	Molecular Function: chitinase activity (GO:0004568);; Biological Process: carbohydrate metabolic process (GO:0005975);; Biological Process: chitin catabolic process (GO:0006032);; Molecular Function: chitin binding (GO:0008061);; Biological Process: cell wall macromolecule catabolic process (GO:0016998);;	K01183|1.64994e-149|gmx:100778526|K01183 chitinase [EC:3.2.1.14] | (RefSeq) endochitinase PR4-like	[R]	General function prediction only	Chitinase class I;; Chitin recognition protein	Endochitinase EP3 OS=Arabidopsis thaliana OX=3702 GN=EP3 PE=1 SV=1	G	Carbohydrate transport and metabolism	PREDICTED: endochitinase PR4 [Lupinus angustifolius]
c104094.graph_c2	11.33	11.09	9.31	28.63	21.98	23.69	4.38196e-13	1.13264	up	--	--	Molecular Function: aspartic-type endopeptidase activity (GO:0004190);; Biological Process: proteolysis (GO:0006508);; Biological Process: protein catabolic process (GO:0030163);;	--	[O]	Posttranslational modification, protein turnover, chaperones	Xylanase inhibitor N-terminal;; Eukaryotic aspartyl protease	Aspartic proteinase PCS1 OS=Arabidopsis thaliana OX=3702 GN=PCS1 PE=2 SV=1	O	Posttranslational modification, protein turnover, chaperones	PREDICTED: aspartic proteinase PCS1-like [Lupinus angustifolius]
c104140.graph_c0	0.55	0.78	0.24	1.22	3.11	2.41	7.87103e-06	1.2568	up	--	--	--	K05349|9.06651e-09|cam:101507649|K05349 beta-glucosidase [EC:3.2.1.21] | (RefSeq) uncharacterized LOC101507649	--	--	--	--	--	--	PREDICTED: uncharacterized protein LOC101507649 [Cicer arietinum]
c104242.graph_c1	16.96	14.75	14.44	44.89	48.14	49.23	1.0768e-67	1.58732	up	--	--	--	--	--	--	--	--	--	--	--
c104254.graph_c1	34.1	39.95	33.94	19.82	16.67	13.73	3.74469e-14	-1.02181	down	--	--	Molecular Function: protein serine/threonine kinase activity (GO:0004674);; Molecular Function: ATP binding (GO:0005524);; Cellular Component: plasma membrane (GO:0005886);; Biological Process: protein phosphorylation (GO:0006468);; Cellular Component: integral component of membrane (GO:0016021);;	--	--	--	--	Probable leucine-rich repeat receptor-like serine/threonine-protein kinase At3g14840 OS=Arabidopsis thaliana OX=3702 GN=LRR-RLK PE=1 SV=1	S	Function unknown	PREDICTED: probable leucine-rich repeat receptor-like serine/threonine-protein kinase At3g14840 isoform X3 [Lupinus angustifolius]
c104260.graph_c0	22.16	21.37	20.45	64.54	67.86	63.1	2.3604e-169	1.6089	up	[Q]	Secondary metabolites biosynthesis, transport and catabolism	Cellular Component: chloroplast thylakoid membrane (GO:0009535);; Biological Process: abscisic acid biosynthetic process (GO:0009688);; Molecular Function: 9-cis-epoxycarotenoid dioxygenase activity (GO:0045549);; Molecular Function: metal ion binding (GO:0046872);; Biological Process: oxidation-reduction process (GO:0055114);;	K09840|0|pvu:PHAVU_005G051600g|K09840 9-cis-epoxycarotenoid dioxygenase [EC:1.13.11.51] | (RefSeq) hypothetical protein	[Q]	Secondary metabolites biosynthesis, transport and catabolism	Retinal pigment epithelial membrane protein	9-cis-epoxycarotenoid dioxygenase NCED1, chloroplastic OS=Phaseolus vulgaris OX=3885 GN=NCED1 PE=2 SV=1	Q	Secondary metabolites biosynthesis, transport and catabolism	PREDICTED: 9-cis-epoxycarotenoid dioxygenase NCED1, chloroplastic-like isoform X2 [Lupinus angustifolius]
c104283.graph_c0	0.58	1.34	0.66	4.74	5.16	5.13	3.50428e-19	1.8934	up	--	--	--	--	--	--	Plant transposase (Ptta/En/Spm family);; Terpene synthase family, metal binding domain;; Terpene synthase family, metal binding domain	(-)-germacrene D synthase OS=Vitis vinifera OX=29760 GN=VIT_19s0014g04930 PE=1 SV=1	S	Function unknown	hypothetical protein VIGAN_02139400 [Vigna angularis var. angularis]
c104300.graph_c1	323.54	300.89	287.84	150.61	139.43	149.86	1.57824e-106	-1.0261	down	--	--	Biological Process: pathogenesis (GO:0009405);; Molecular Function: nutrient reservoir activity (GO:0045735);;	--	--	--	Albumin I chain a;; Albumin I chain b	Albumin-1 B OS=Pisum sativum OX=3888 PE=2 SV=1	--	--	albumin 1 [Medicago truncatula]
c104356.graph_c0	0.45	0.37	0.36	3.28	4.19	3.67	2.21071e-17	2.10965	up	--	--	--	--	--	--	Root cap	--	S	Function unknown	uncharacterized protein LOC109788344 [Cajanus cajan]
c104418.graph_c2	3.27	2.65	3.02	0.16	0.58	0.44	0.000119856	-1.10095	down	--	--	Molecular Function: protein serine/threonine kinase activity (GO:0004674);; Molecular Function: ATP binding (GO:0005524);; Biological Process: protein phosphorylation (GO:0006468);; Cellular Component: integral component of membrane (GO:0016021);;	K04733|5.56316e-66|aip:107616500|K04733 interleukin-1 receptor-associated kinase 4 [EC:2.7.11.1] | (RefSeq) putative receptor-like protein kinase At4g00960	--	--	Protein tyrosine kinase;; Protein kinase domain;; Domain of unknown function (DUF3403)	Cysteine-rich receptor-like protein kinase 4 OS=Arabidopsis thaliana OX=3702 GN=CRK4 PE=2 SV=1	T	Signal transduction mechanisms	cysteine-rich receptor-like protein kinase 18 [Cajanus cajan]
c104446.graph_c0	19.52	22.19	20.29	42.96	38.6	41.69	5.78366e-69	1.12368	up	[E]	Amino acid transport and metabolism	Molecular Function: transporter activity (GO:0005215);; Biological Process: oligopeptide transport (GO:0006857);; Cellular Component: integral component of membrane (GO:0016021);;	--	[E]	Amino acid transport and metabolism	POT family;; POT family	Protein NRT1/ PTR FAMILY 6.2 OS=Arabidopsis thaliana OX=3702 GN=NPF6.2 PE=1 SV=1	E	Amino acid transport and metabolism	PREDICTED: protein NRT1/ PTR FAMILY 6.2-like isoform X1 [Lupinus angustifolius]
c104462.graph_c0	119.59	124.21	122.74	55.83	54.04	52.74	2.6296e-96	-1.11165	down	--	--	Molecular Function: magnesium ion binding (GO:0000287);; Molecular Function: glycerophosphodiester phosphodiesterase activity (GO:0008889);; Cellular Component: plastid (GO:0009536);; Biological Process: cellular phosphate ion homeostasis (GO:0030643);; Biological Process: glycerophospholipid catabolic process (GO:0046475);; Molecular Function: glycerophosphoinositol glycerophosphodiesterase acti…	--	[R]	General function prediction only	Glycerophosphoryl diester phosphodiesterase family;; Glycerophosphoryl diester phosphodiesterase family	Glycerophosphodiester phosphodiesterase GDPD1, chloroplastic OS=Arabidopsis thaliana OX=3702 GN=GDPD1 PE=1 SV=1	C	Energy production and conversion	PREDICTED: glycerophosphodiester phosphodiesterase GDPD1, chloroplastic-like [Lupinus angustifolius]
c104475.graph_c1	45.84	38.78	39.18	11.39	11.85	13.77	4.30328e-70	-1.63656	down	--	--	Molecular Function: ATP binding (GO:0005524);; Cellular Component: plasma membrane (GO:0005886);; Cellular Component: integral component of membrane (GO:0016021);; Molecular Function: ATPase activity, coupled to transmembrane movement of substances (GO:0042626);; Biological Process: transmembrane transport (GO:0055085);;	--	[Q]	Secondary metabolites biosynthesis, transport and catabolism	ABC-2 type transporter;; ABC-2 type transporter;; ABC-2 type transporter	Pleiotropic drug resistance protein 3 OS=Nicotiana tabacum OX=4097 GN=PDR3 PE=2 SV=1	V	Defense mechanisms	PREDICTED: pleiotropic drug resistance protein 3-like [Lupinus angustifolius]
c104520.graph_c0	94.64	98.4	102.91	37.6	37.52	32.77	2.50526e-126	-1.3949	down	--	--	Molecular Function: protein serine/threonine phosphatase activity (GO:0004722);; Biological Process: protein dephosphorylation (GO:0006470);;	--	[T]	Signal transduction mechanisms	Protein phosphatase 2C	Probable protein phosphatase 2C 73 OS=Arabidopsis thaliana OX=3702 GN=PPC6-7 PE=2 SV=1	T	Signal transduction mechanisms	PREDICTED: probable protein phosphatase 2C 34 [Lupinus angustifolius]
c104625.graph_c0	34.98	24.54	28.49	9.42	10.52	12.16	3.89821e-15	-1.26697	down	--	--	Molecular Function: calcium ion binding (GO:0005509);;	--	[T]	Signal transduction mechanisms	EF hand;; EF hand	Calcineurin B-like protein 7 OS=Oryza sativa subsp. japonica OX=39947 GN=CBL7 PE=2 SV=1	S	Function unknown	uncharacterized protein LOC109795278 [Cajanus cajan]
c104800.graph_c1	2.6	1.61	1.35	6.7	5.02	4.87	8.90562e-06	1.15836	up	--	--	--	--	--	--	--	--	--	--	--
c104828.graph_c0	5.45	5.26	5.57	11.97	12.44	13.1	7.16137e-12	1.04478	up	--	--	--	--	--	--	--	--	--	--	--
c104881.graph_c0	1.38	2.02	0.57	15.94	13.29	14.14	2.82976e-24	2.40536	up	--	--	--	--	--	--	--	--	S	Function unknown	PREDICTED: receptor-like protein 12 [Glycine max]
c104881.graph_c1	42.2	52.23	47.4	138	149.96	144.85	2.18562e-106	1.60578	up	--	--	--	--	--	--	--	Low-temperature-induced 65 kDa protein OS=Arabidopsis thaliana OX=3702 GN=LTI65 PE=2 SV=2	S	Function unknown	PREDICTED: low-temperature-induced 78 kDa protein-like isoform X1 [Lupinus angustifolius]
c104883.graph_c0	175.31	174.44	175.33	74.56	73.93	68.11	9.40973e-148	-1.19781	down	[G]	Carbohydrate transport and metabolism	Cellular Component: integral component of plasma membrane (GO:0005887);; Biological Process: water transport (GO:0006833);; Cellular Component: plant-type vacuole membrane (GO:0009705);; Biological Process: cellular water homeostasis (GO:0009992);; Molecular Function: water channel activity (GO:0015250);; Molecular Function: glycerol channel activity (GO:0015254);; Biological Process: glycerol tr…	K09873|1.56487e-123|gmx:100811447|K09873 aquaporin TIP | (RefSeq) aquaporin TIP4-1	[G]	Carbohydrate transport and metabolism	Major intrinsic protein	Aquaporin TIP4-1 OS=Arabidopsis thaliana OX=3702 GN=TIP4-1 PE=2 SV=1	G	Carbohydrate transport and metabolism	PREDICTED: aquaporin TIP4-1 [Glycine max]
c104915.graph_c0	5.37	4.3	3.94	10.57	9.29	10.01	1.08007e-15	1.06614	up	--	--	Cellular Component: Golgi apparatus (GO:0005794);; Cellular Component: integral component of membrane (GO:0016021);; Molecular Function: O-acetyltransferase activity (GO:0016413);; Biological Process: cell wall organization or biogenesis (GO:0071554);;	--	--	--	GDSL/SGNH-like Acyl-Esterase family found in Pmr5 and Cas1p;; PMR5 N terminal Domain	Protein trichome birefringence-like 19 OS=Arabidopsis thaliana OX=3702 GN=TBL19 PE=3 SV=1	S	Function unknown	PREDICTED: protein trichome birefringence-like 19 [Lupinus angustifolius]
c104925.graph_c0	11.07	11.27	10.59	4.32	4.37	4.8	1.93284e-24	-1.28851	down	--	;;	Molecular Function: protein serine/threonine kinase activity (GO:0004674);; Cellular Component: plasma membrane (GO:0005886);; Biological Process: protein phosphorylation (GO:0006468);; Cellular Component: plasmodesma (GO:0009506);; Biological Process: defense response to bacterium (GO:0042742);;	K04733|7.72639e-175|gmx:100796158|K04733 interleukin-1 receptor-associated kinase 4 [EC:2.7.11.1] | (RefSeq) putative receptor-like protein kinase At4g00960	--	--	Salt stress response/antifungal;; Protein tyrosine kinase;; Protein kinase domain	Putative cysteine-rich receptor-like protein kinase 35 OS=Arabidopsis thaliana OX=3702 GN=CRK35 PE=3 SV=3	T	Signal transduction mechanisms	PREDICTED: uncharacterized protein LOC109335396 [Lupinus angustifolius]
c104937.graph_c2	0.33	0.1	0.51	5.53	3.75	6.38	2.05709e-14	2.03314	up	--	--	--	--	--	--	--	--	--	--	--
c104981.graph_c0	10.17	11.23	11.46	3.98	2.95	4.01	1.18273e-34	-1.48425	down	[T]	Signal transduction mechanisms	Molecular Function: protein serine/threonine kinase activity (GO:0004674);; Molecular Function: ATP binding (GO:0005524);; Cellular Component: plasma membrane (GO:0005886);; Biological Process: protein phosphorylation (GO:0006468);; Cellular Component: integral component of membrane (GO:0016021);; Biological Process: recognition of pollen (GO:0048544);;	--	--	--	Protein kinase domain;; Protein tyrosine kinase;; S-locus glycoprotein domain	G-type lectin S-receptor-like serine/threonine-protein kinase At1g34300 OS=Arabidopsis thaliana OX=3702 GN=At1g34300 PE=1 SV=1	T	Signal transduction mechanisms	PREDICTED: receptor protein kinase TMK1-like [Lupinus angustifolius]
c105007.graph_c0	30.44	31.38	30.83	1.42	1.92	1.71	0	-4.08449	down	--	;;	Molecular Function: kinase activity (GO:0016301);;	--	--	--	Protein tyrosine kinase;; Protein kinase domain;; Protein tyrosine kinase	Probable leucine-rich repeat receptor-like protein kinase At5g49770 OS=Arabidopsis thaliana OX=3702 GN=At5g49770 PE=2 SV=1	S	Function unknown	PREDICTED: probable leucine-rich repeat receptor-like protein kinase At5g49770 [Cicer arietinum]
c105008.graph_c0	66.27	73.98	73.43	154.49	153.51	158.42	7.97438e-141	1.18119	up	[O]	Posttranslational modification, protein turnover, chaperones	Molecular Function: ATP binding (GO:0005524);; Biological Process: protein metabolic process (GO:0019538);;	K03695|0|aip:107634378|K03695 ATP-dependent Clp protease ATP-binding subunit ClpB | (RefSeq) chaperone protein ClpB1	[O]	Posttranslational modification, protein turnover, chaperones	AAA domain (Cdc48 subfamily);; ATPase family associated with various cellular activities (AAA);; C-terminal, D2-small domain, of ClpB protein;; AAA domain (dynein-related subfamily);; Clp amino terminal domain, pathogenicity island component;; AAA ATPase domain;; Sigma-54 interaction domain;; AAA domain;; AAA domain;; IstB-like ATP binding protein;; AAA domain;; Holliday junction DNA helicase ruv…	Chaperone protein ClpB1 OS=Arabidopsis thaliana OX=3702 GN=CLPB1 PE=1 SV=2	O	Posttranslational modification, protein turnover, chaperones	PREDICTED: chaperone protein ClpB1-like [Lupinus angustifolius]
c105040.graph_c0	20.5	15.68	17.13	8.63	9.1	8.77	3.44682e-45	-1.00306	down	[K]	Transcription	Molecular Function: ubiquitin-protein transferase activity (GO:0004842);; Biological Process: nodulation (GO:0009877);; Biological Process: protein ubiquitination (GO:0016567);; Molecular Function: ligase activity (GO:0016874);;	--	--	--	U-box domain;; WD domain, G-beta repeat	Putative E3 ubiquitin-protein ligase LIN-1 OS=Lotus japonicus OX=34305 GN=CERBERUS PE=2 SV=2	S	Function unknown	putative E3 ubiquitin-protein ligase LIN-1 [Cajanus cajan]
c105101.graph_c0	5.29	5.64	5.19	17.98	20.96	22.56	1.08811e-56	1.93439	up	--	--	--	--	--	--	Stress up-regulated Nod 19	--	S	Function unknown	PREDICTED: uncharacterized protein LOC109362543 [Lupinus angustifolius]
c105191.graph_c0	14.77	16.16	21.46	12.99	14.14	13.16	6.43478e-11	-1.35022	down	--	--	--	--	[D]	Cell cycle control, cell division, chromosome partitioning	Helitron helicase-like domain at N-terminus;; PIF1-like helicase	--	S	Function unknown	ATP-dependent DNA helicase PIF1 [Trifolium pratense]
c105204.graph_c0	1.71	2.01	1.95	0.95	0.7	0.83	1.40941e-07	-1.0769	down	--	--	--	--	[R]	General function prediction only	Reverse transcriptase (RNA-dependent DNA polymerase);; GAG-pre-integrase domain;; gag-polypeptide of LTR copia-type;; Retrotransposon gag protein	Retrovirus-related Pol polyprotein from transposon RE1 OS=Arabidopsis thaliana OX=3702 GN=RE1 PE=2 SV=1	L	Replication, recombination and repair	histone deacetylase [Trifolium pratense]
c105266.graph_c0	16.24	15.36	17.84	6.86	6.04	6.02	6.06817e-40	-1.33793	down	--	--	--	--	--	--	--	--	--	--	--
c105280.graph_c0	6.3	6.24	6.02	17.37	16.27	16.68	2.40701e-86	1.46551	up	--	--	--	--	[R]	General function prediction only	PPR repeat;; PPR repeat family;; PPR repeat;; Pentatricopeptide repeat domain;; twin BRCT domain;; BRCA1 C Terminus (BRCT) domain	Pentatricopeptide repeat-containing protein At5g61800 OS=Arabidopsis thaliana OX=3702 GN=PCMP-E8 PE=2 SV=1	S	Function unknown	PREDICTED: pentatricopeptide repeat-containing protein At5g61800 [Lupinus angustifolius]
c105298.graph_c0	0.71	1.42	1.03	3.3	3.39	3.42	6.22599e-08	1.30897	up	--	--	--	--	--	--	--	--	--	--	--
c105316.graph_c0	4.84	4.64	5.3	1.4	2.38	2.2	3.45583e-09	-1.09014	down	--	;;	Molecular Function: protein kinase activity (GO:0004672);; Molecular Function: ATP binding (GO:0005524);; Biological Process: protein phosphorylation (GO:0006468);; Cellular Component: integral component of membrane (GO:0016021);;	K04733|3.42371e-149|mtr:MTR_1g027060|K04733 interleukin-1 receptor-associated kinase 4 [EC:2.7.11.1] | (RefSeq) receptor-like kinase	[T]	Signal transduction mechanisms	Wall-associated receptor kinase galacturonan-binding;; Protein tyrosine kinase;; Protein kinase domain;; Protein kinase domain;; Protein tyrosine kinase	Rust resistance kinase Lr10 OS=Triticum aestivum OX=4565 GN=LRK10 PE=2 SV=1	T	Signal transduction mechanisms	hypothetical protein TSUD_373280 [Trifolium subterraneum]
c105317.graph_c0	0.47	0.48	0.38	1.64	1.51	1.66	2.39933e-06	1.18547	up	--	--	Cellular Component: integral component of membrane (GO:0016021);;	--	[S]	Function unknown	Domain of unknown function (DUF4782);; C2 domain;; GRAM domain	C2 and GRAM domain-containing protein At5g50170 OS=Arabidopsis thaliana OX=3702 GN=At5g50170 PE=2 SV=1	S	Function unknown	PREDICTED: C2 and GRAM domain-containing protein At5g50170 [Lupinus angustifolius]
c105383.graph_c0	1.04	0.92	0.96	0.6	0.33	0.35	5.59641e-05	-1.06315	down	--	--	--	--	[R]	General function prediction only	Reverse transcriptase (RNA-dependent DNA polymerase);; zinc-binding in reverse transcriptase;; Endonuclease/Exonuclease/phosphatase family	Putative ribonuclease H protein At1g65750 OS=Arabidopsis thaliana OX=3702 GN=At1g65750 PE=3 SV=1	S	Function unknown	hypothetical protein TSUD_388800 [Trifolium subterraneum]
c105387.graph_c1	33.13	32.22	32.65	12.31	11.18	13.11	2.06464e-29	-1.32892	down	[Q]	Secondary metabolites biosynthesis, transport and catabolism	Molecular Function: copper ion binding (GO:0005507);; Molecular Function: primary amine oxidase activity (GO:0008131);; Biological Process: amine metabolic process (GO:0009308);; Molecular Function: quinone binding (GO:0048038);; Biological Process: oxidation-reduction process (GO:0055114);;	K00276|2.92335e-172|pper:PRUPE_ppa002116mg|K00276 primary-amine oxidase [EC:1.4.3.21] | (RefSeq) hypothetical protein	[Q]	Secondary metabolites biosynthesis, transport and catabolism	Copper amine oxidase, N3 domain;; Copper amine oxidase, enzyme domain;; Copper amine oxidase, enzyme domain	Primary amine oxidase 2 OS=Arabidopsis thaliana OX=3702 GN=At1g31672 PE=3 SV=1	Q	Secondary metabolites biosynthesis, transport and catabolism	PREDICTED: uncharacterized protein LOC109362517 [Lupinus angustifolius]
c105391.graph_c0	2.87	5.91	4.42	1.39	1.27	0.92	0.000112379	-1.08205	down	--	--	--	--	[R]	General function prediction only	Reverse transcriptase (RNA-dependent DNA polymerase)	RNA-directed DNA polymerase homolog OS=Oenothera berteroana OX=3950 PE=4 SV=1	L	Replication, recombination and repair	hypothetical protein L195_g002943, partial [Trifolium pratense]
c105396.graph_c0	18.03	20.13	20.66	41.87	37.32	39.87	2.30817e-33	1.00159	up	--	--	--	--	--	--	Protein of unknown function (DUF1223)	--	S	Function unknown	hypothetical protein glysoja_036611 [Glycine soja]
c105432.graph_c0	36.33	37.67	36.86	123.03	123.83	114.2	1.38874e-120	1.68456	up	[O]	Posttranslational modification, protein turnover, chaperones	Cellular Component: cytoplasm (GO:0005737);;	K13993|1.66897e-90|cam:101515262|K13993 HSP20 family protein | (RefSeq) 18.5 kDa class I heat shock protein-like	[O]	Posttranslational modification, protein turnover, chaperones	Hsp20/alpha crystallin family	18.5 kDa class I heat shock protein OS=Glycine max OX=3847 GN=HSP18.5-C PE=3 SV=1	O	Posttranslational modification, protein turnover, chaperones	PREDICTED: 18.5 kDa class I heat shock protein-like [Cicer arietinum]
c105514.graph_c0	6.99	4.89	4.89	9.91	11.72	11.22	4.47553e-22	1.00858	up	[G]	Carbohydrate transport and metabolism	Molecular Function: galactinol-raffinose galactosyltransferase activity (GO:0047268);;	K06611|0|gmx:100815922|K06611 stachyose synthetase [EC:2.4.1.67] | (RefSeq) STS; stachyose synthase	--	--	Raffinose synthase or seed imbibition protein Sip1	Stachyose synthase OS=Pisum sativum OX=3888 GN=STS1 PE=1 SV=1	S	Function unknown	PREDICTED: stachyose synthase [Lupinus angustifolius]
c105522.graph_c0	251.48	211.34	202.93	76.09	79.34	81.17	3.94775e-96	-1.45463	down	[Q]	Secondary metabolites biosynthesis, transport and catabolism	Molecular Function: hydrolase activity (GO:0016787);;	--	--	--	--	Strigolactone esterase D14 OS=Arabidopsis thaliana OX=3702 GN=D14 PE=1 SV=1	S	Function unknown	Sigma factor sigB regulation protein rsbQ [Glycine soja]
c105573.graph_c0	7.43	6.54	6.64	4.22	1.86	1.61	2.11036e-06	-1.09342	down	--	--	--	--	[R]	General function prediction only	C2H2-type zinc finger;; C2H2-type zinc finger;; Zinc-finger double-stranded RNA-binding;; Zinc-finger of C2H2 type	Zinc finger protein ZAT2 OS=Arabidopsis thaliana OX=3702 GN=ZAT2 PE=1 SV=1	S	Function unknown	zinc finger protein ZAT1-like [Cajanus cajan]
c105614.graph_c0	9.47	8.96	10.11	39.48	37.65	37.22	1.62296e-152	1.97417	up	--	--	Molecular Function: phosphoprotein phosphatase activity (GO:0004721);; Molecular Function: cation binding (GO:0043169);;	K14497|2.22606e-174|gmx:100796161|K14497 protein phosphatase 2C [EC:3.1.3.16] | (RefSeq) protein phosphatase 2C 37	[T]	Signal transduction mechanisms	Protein phosphatase 2C;; Protein phosphatase 2C	Protein phosphatase 2C 37 OS=Arabidopsis thaliana OX=3702 GN=PP2CA PE=1 SV=1	T	Signal transduction mechanisms	PREDICTED: protein phosphatase 2C 37 [Glycine max]
c105623.graph_c1	2.78	2.42	2.51	1.44	0.59	1.22	6.42427e-16	-1.5818	down	--	--	--	--	[R]	General function prediction only	Domain of unknown function (DUF4283)	Putative ribonuclease H protein At1g65750 OS=Arabidopsis thaliana OX=3702 GN=At1g65750 PE=3 SV=1	S	Function unknown	hypothetical protein TSUD_388800 [Trifolium subterraneum]
c105632.graph_c1	0.19	0.09	0.17	4.28	5.7	5.07	2.93402e-21	2.46353	up	[H]	Coenzyme transport and metabolism	Cellular Component: cytosol (GO:0005829);; Biological Process: aromatic compound biosynthetic process (GO:0019438);; Molecular Function: licodione 2'-O-methyltransferase activity (GO:0030751);; Biological Process: methylation (GO:0032259);; Molecular Function: isoliquiritigenin 2'-O-methyltransferase activity (GO:0033802);; Molecular Function: protein dimerization activity (GO:0046983);;	K13066|1.69603e-47|gmx:100798295|K13066 caffeic acid 3-O-methyltransferase [EC:2.1.1.68] | (RefSeq) isoliquiritigenin 2'-O-methyltransferase	[R]	General function prediction only	--	Isoliquiritigenin 2&apos;-O-methyltransferase OS=Medicago sativa OX=3879 PE=1 SV=1	S	Function unknown	Isoliquiritigenin 2&apos;-O-methyltransferase [Glycine soja]
c105691.graph_c2	15.42	7.83	8.45	5.55	4.16	7.42	1.96034e-05	-1.10037	down	--	--	--	--	--	--	--	--	--	--	--
c105698.graph_c0	138.69	142.01	139.42	463.07	457.52	434.79	0	1.65542	up	[G]	Carbohydrate transport and metabolism	Molecular Function: transferase activity, transferring glycosyl groups (GO:0016757);;	K06617|0|gra:105785354|K06617 raffinose synthase [EC:2.4.1.82] | (RefSeq) probable galactinol--sucrose galactosyltransferase 2	--	--	Raffinose synthase or seed imbibition protein Sip1;; Raffinose synthase or seed imbibition protein Sip1;; Raffinose synthase or seed imbibition protein Sip1	Probable galactinol--sucrose galactosyltransferase 2 OS=Arabidopsis thaliana OX=3702 GN=RFS2 PE=2 SV=2	S	Function unknown	PREDICTED: probable galactinol--sucrose galactosyltransferase 2 isoform X2 [Lupinus angustifolius]
c105704.graph_c2	39.48	41.41	39.2	123.06	124.99	123.73	7.48761e-277	1.63722	up	[E]	Amino acid transport and metabolism	Molecular Function: glutamate 5-kinase activity (GO:0004349);; Molecular Function: glutamate-5-semialdehyde dehydrogenase activity (GO:0004350);; Cellular Component: cytoplasm (GO:0005737);; Biological Process: proline biosynthetic process (GO:0006561);; Biological Process: phosphorylation (GO:0016310);; Biological Process: oxidation-reduction process (GO:0055114);;	K12657|0|gmx:100797414|K12657 delta-1-pyrroline-5-carboxylate synthetase [EC:2.7.2.11 1.2.1.41] | (RefSeq) p5cs; delta-1-pyrroline-5-carboxylate synthase-like	[E]	Amino acid transport and metabolism	Amino acid kinase family;; Aldehyde dehydrogenase family	Delta-1-pyrroline-5-carboxylate synthase OS=Mesembryanthemum crystallinum OX=3544 GN=P5CS PE=2 SV=1	E	Amino acid transport and metabolism	delta-1-pyrroline-5-carboxylate synthetase [Sophora davidii]
c105718.graph_c0	0.7	0.75	0.53	3.58	3.53	3.3	2.24458e-31	2.08091	up	[R]	General function prediction only	Molecular Function: translation elongation factor activity (GO:0003746);; Molecular Function: ATP binding (GO:0005524);; Biological Process: translational elongation (GO:0006414);; Molecular Function: hydrogen ion transmembrane transporter activity (GO:0015078);; Biological Process: ATP hydrolysis coupled proton transport (GO:0015991);; Cellular Component: integral component of membrane (GO:00160…	K03235|0|csl:COCSUDRAFT_47721|K03235 elongation factor 3 | (RefSeq) elongation factor EF-3	[EJ]	--	ABC transporter;; AAA domain, putative AbiEii toxin, Type IV TA system;; RecF/RecN/SMC N terminal domain;; P-loop containing region of AAA domain;; AAA domain;; HEAT-like repeat;; HEAT repeat;; AAA domain;; Domain of unknown function DUF87;; 50S ribosome-binding GTPase;; RNA helicase;; ATPase family associated with various cellular activities (AAA)	ABC transporter F family member 3 OS=Arabidopsis thaliana OX=3702 GN=ABCF3 PE=1 SV=1	S	Function unknown	Elongation factor 3 OS=Schizosaccharomyces pombe (strain 972 / ATCC 24843) GN=tef3 PE=1 SV=1 [Rhizoctonia solani AG-1 IB]
c105731.graph_c0	10.49	14.75	12.45	28.59	28.07	27.2	4.11181e-27	1.14802	up	--	--	Biological Process: proteolysis (GO:0006508);; Molecular Function: peptidase activity (GO:0008233);; Cellular Component: integral component of membrane (GO:0016021);;	--	--	--	Probable lipid transfer;; Protease inhibitor/seed storage/LTP family	Protein YLS3 OS=Arabidopsis thaliana OX=3702 GN=YLS3 PE=2 SV=1	S	Function unknown	PREDICTED: protein YLS3-like [Lupinus angustifolius]
c105793.graph_c0	46.44	51.27	51.34	21.84	22.11	20.73	5.55592e-86	-1.1225	down	[V]	Defense mechanisms	Molecular Function: ATP binding (GO:0005524);; Cellular Component: integral component of membrane (GO:0016021);; Molecular Function: ATPase activity, coupled to transmembrane movement of substances (GO:0042626);; Biological Process: transmembrane transport (GO:0055085);;	K05658|0|gmx:100807709|K05658 ATP-binding cassette, subfamily B (MDR/TAP), member 1 [EC:3.6.3.44] | (RefSeq) ABC transporter B family member 15-like	[Q]	Secondary metabolites biosynthesis, transport and catabolism	ABC transporter;; ABC transporter transmembrane region;; RecF/RecN/SMC N terminal domain;; P-loop containing region of AAA domain;; AAA domain;; Zeta toxin;; Predicted ATPase of the ABC class;; ABC transporter transmembrane region	ABC transporter B family member 15 OS=Arabidopsis thaliana OX=3702 GN=ABCB15 PE=3 SV=1	V	Defense mechanisms	PREDICTED: ABC transporter B family member 15-like [Lupinus angustifolius]
c105799.graph_c1	5.5	5.26	5.71	13.73	15.02	13.75	5.02305e-48	1.57019	up	--	--	--	--	--	--	--	--	--	--	--
c105822.graph_c2	132.49	170.28	156.16	67.84	69.1	65.37	2.56333e-30	-1.03276	down	[C]	Energy production and conversion	Cellular Component: cytosol (GO:0005829);; Biological Process: tricarboxylic acid cycle (GO:0006099);; Molecular Function: phosphoenolpyruvate carboxylase activity (GO:0008964);; Cellular Component: chloroplast (GO:0009507);; Biological Process: carbon fixation (GO:0015977);; Molecular Function: 2-alkenal reductase [NAD(P)] activity (GO:0032440);; Cellular Component: apoplast (GO:0048046);; Biolo…	K01595|0|adu:107462399|K01595 phosphoenolpyruvate carboxylase [EC:4.1.1.31] | (RefSeq) phosphoenolpyruvate carboxylase 2	--	--	Phosphoenolpyruvate carboxylase;; Phosphoenolpyruvate carboxylase;; Phosphoenolpyruvate carboxylase	Phosphoenolpyruvate carboxylase, housekeeping isozyme OS=Glycine max OX=3847 GN=PPC16 PE=2 SV=1	C	Energy production and conversion	PREDICTED: phosphoenolpyruvate carboxylase-like [Lupinus angustifolius]
c105861.graph_c0	95.91	107.06	111.26	29.82	33.54	31.06	6.68746e-86	-1.47642	down	--	--	Molecular Function: peroxidase activity (GO:0004601);; Cellular Component: extracellular region (GO:0005576);; Biological Process: response to oxidative stress (GO:0006979);; Cellular Component: plant-type cell wall (GO:0009505);; Biological Process: plant-type cell wall organization (GO:0009664);; Molecular Function: heme binding (GO:0020037);; Biological Process: hydrogen peroxide catabolic pro…	K00430|0|gmx:100799691|K00430 peroxidase [EC:1.11.1.7] | (RefSeq) peroxidase 3-like	--	--	Peroxidase	Peroxidase 3 OS=Arabidopsis thaliana OX=3702 GN=PER3 PE=2 SV=1	G	Carbohydrate transport and metabolism	PREDICTED: peroxidase 3-like [Glycine max]
c105864.graph_c1	1.63	0.99	0.16	2.13	2.58	2.37	2.84118e-10	1.60207	up	--	--	--	--	[R]	General function prediction only	--	--	S	Function unknown	Polynucleotidyl transferase, Ribonuclease H fold [Medicago truncatula]
c105964.graph_c4	29.88	34.55	35.55	14.09	14.65	15.14	5.45382e-25	-1.11982	down	--	--	--	--	[R]	General function prediction only	--	Plant intracellular Ras-group-related LRR protein 5 OS=Oryza sativa subsp. japonica OX=39947 GN=IRL5 PE=2 SV=1	S	Function unknown	PREDICTED: plant intracellular Ras-group-related LRR protein 5-like isoform X1 [Lupinus angustifolius]
c105978.graph_c0	44.03	38.12	33.21	19.24	16.92	18.89	3.47121e-35	-1.20039	down	--	--	--	--	--	--	--	--	S	Function unknown	PREDICTED: uncharacterized protein LOC109361176 [Lupinus angustifolius]
c106009.graph_c0	26.31	31.12	32.02	13.52	14.86	13.68	2.60758e-28	-1.10738	down	[R]	General function prediction only	Molecular Function: alcohol dehydrogenase (NAD) activity (GO:0004022);; Molecular Function: zinc ion binding (GO:0008270);; Biological Process: oxidation-reduction process (GO:0055114);;	K00001|0|aip:107639541|K00001 alcohol dehydrogenase [EC:1.1.1.1] | (RefSeq) alcohol dehydrogenase-like 4	[Q]	Secondary metabolites biosynthesis, transport and catabolism	Alcohol dehydrogenase GroES-like domain;; Zinc-binding dehydrogenase	Alcohol dehydrogenase-like 3 OS=Arabidopsis thaliana OX=3702 GN=At1g32780 PE=2 SV=1	C	Energy production and conversion	alcohol dehydrogenase-like 4 [Arachis ipaensis]
c106107.graph_c0	10.53	13.35	9.81	5.8	8.03	5.73	4.47255e-07	-1.05249	down	--	--	Cellular Component: membrane (GO:0016020);; Molecular Function: metal ion binding (GO:0046872);;	--	--	--	Wall-associated receptor kinase C-terminal	Putative RING-H2 finger protein ATL21A OS=Arabidopsis thaliana OX=3702 GN=ATL21A PE=3 SV=1	O	Posttranslational modification, protein turnover, chaperones	PREDICTED: putative RING-H2 finger protein ATL21A [Lupinus angustifolius]
c106108.graph_c0	2.77	2.81	1.15	0.3	0.71	0.52	1.03316e-06	-1.19923	down	[G]	Carbohydrate transport and metabolism	Cellular Component: integral component of membrane (GO:0016021);; Molecular Function: transferase activity (GO:0016740);;	--	--	--	--	--	S	Function unknown	PREDICTED: uncharacterized protein LOC109351658 [Lupinus angustifolius]
c106161.graph_c0	0.24	0.08	0.67	1.9	2.31	2.45	1.11821e-05	1.24761	up	--	--	--	--	[R]	General function prediction only	Reverse transcriptase (RNA-dependent DNA polymerase)	Retrovirus-related Pol polyprotein from transposon TNT 1-94 OS=Nicotiana tabacum OX=4097 PE=2 SV=1	S	Function unknown	Retrovirus-related Pol polyprotein from transposon TNT 1-94, partial [Cajanus cajan]
c106209.graph_c1	418.36	451.94	451.96	207.6	222.42	213.68	1.03858e-128	-1.06953	down	[C]	Energy production and conversion	Cellular Component: cytosol (GO:0005829);; Biological Process: tricarboxylic acid cycle (GO:0006099);; Molecular Function: phosphoenolpyruvate carboxylase activity (GO:0008964);; Cellular Component: chloroplast (GO:0009507);; Biological Process: carbon fixation (GO:0015977);; Biological Process: photosynthesis (GO:0015979);; Molecular Function: 2-alkenal reductase [NAD(P)] activity (GO:0032440);;…	K01595|0|gmx:100820574|K01595 phosphoenolpyruvate carboxylase [EC:4.1.1.31] | (RefSeq) Gmppc2; phosphoenolpyruvate carboxylase, housekeeping isozyme-like	--	--	Phosphoenolpyruvate carboxylase;; Phosphoenolpyruvate carboxylase	Phosphoenolpyruvate carboxylase, housekeeping isozyme OS=Glycine max OX=3847 GN=PPC16 PE=2 SV=1	C	Energy production and conversion	PREDICTED: phosphoenolpyruvate carboxylase, housekeeping isozyme [Lupinus angustifolius]
c106421.graph_c0	0.09	0	0.03	1.58	0.91	1.82	8.43556e-11	1.77012	up	--	--	Molecular Function: binding (GO:0005488);;	--	[R]	General function prediction only	--	Uncharacterized mitochondrial protein AtMg00810 OS=Arabidopsis thaliana OX=3702 GN=AtMg00810 PE=4 SV=1	L	Replication, recombination and repair	Retrovirus-related Pol polyprotein from transposon TNT 1-94 [Cajanus cajan]
c106469.graph_c0	141.67	141.73	138.71	21.05	21.58	21.61	0	-2.69624	down	--	--	--	--	--	--	--	--	--	--	--
c106487.graph_c0	16.69	18.79	14.56	4.55	5.76	5.72	8.53373e-27	-1.392	down	--	--	Cellular Component: integral component of membrane (GO:0016021);;	--	--	--	--	Cell number regulator 10 OS=Zea mays OX=4577 GN=CNR10 PE=2 SV=1	S	Function unknown	PREDICTED: protein PLANT CADMIUM RESISTANCE 2-like [Glycine max]
c106563.graph_c1	12.78	14.1	12.91	46.73	47.63	51.75	9.3818e-117	1.84894	up	--	--	Molecular Function: DNA binding (GO:0003677);; Cellular Component: nucleus (GO:0005634);; Biological Process: regulation of transcription, DNA-templated (GO:0006355);; Cellular Component: integral component of membrane (GO:0016021);;	--	--	--	No apical meristem (NAM) protein	NAC domain-containing protein 72 OS=Arabidopsis thaliana OX=3702 GN=NAC072 PE=2 SV=1	K	Transcription	NAC domain-containing protein 72-like [Cajanus cajan]
c106694.graph_c0	29.3	30.06	33.1	10.36	11.06	9.5	8.19166e-67	-1.52409	down	--	--	Biological Process: signal transduction (GO:0007165);;	--	--	--	TIR domain;; TIR domain	TMV resistance protein N OS=Nicotiana glutinosa OX=35889 GN=N PE=1 SV=1	--	--	PREDICTED: toll/interleukin-1 receptor-like protein [Cicer arietinum]
c106705.graph_c1	8.24	7.4	7.5	15.96	15.46	14.91	8.08868e-22	1.09991	up	--	--	--	--	--	--	--	--	S	Function unknown	uncharacterized protein LOC109811001 [Cajanus cajan]
c106803.graph_c0	22.51	22.86	23	9.88	10.91	11.1	4.01698e-36	-1.06298	down	[QV]	Secondary metabolites biosynthesis, transport and catabolism ;; Defense mechanisms	Molecular Function: iron ion binding (GO:0005506);; Cellular Component: integral component of membrane (GO:0016021);; Molecular Function: oxidoreductase activity, acting on paired donors, with incorporation or reduction of molecular oxygen, NAD(P)H as one donor, and incorporation of one atom of oxygen (GO:0016709);; Molecular Function: heme binding (GO:0020037);; Biological Process: secondary met…	--	[Q]	Secondary metabolites biosynthesis, transport and catabolism	Cytochrome P450;; Cytochrome P450	3,9-dihydroxypterocarpan 6A-monooxygenase OS=Glycine max OX=3847 GN=CYP93A1 PE=1 SV=1	Q	Secondary metabolites biosynthesis, transport and catabolism	PREDICTED: cytochrome P450 93A3 [Lupinus angustifolius]
c106882.graph_c0	6.33	6.99	5.75	38.33	34.07	43.34	9.57596e-147	2.59228	up	--	--	--	--	[L]	Replication, recombination and repair	Late nodulin protein	Putative nuclear RNA export factor SDE5 OS=Arabidopsis thaliana OX=3702 GN=SDE5 PE=4 SV=1	S	Function unknown	putative nuclear RNA export factor SDE5 isoform X3 [Arachis duranensis]
c106987.graph_c0	197.35	198.83	197.3	70.85	62.52	65.42	2.24449e-170	-1.54133	down	--	--	Cellular Component: extracellular region (GO:0005576);; Cellular Component: cell wall (GO:0005618);; Molecular Function: manganese ion binding (GO:0030145);; Biological Process: oxalate metabolic process (GO:0033609);; Molecular Function: nutrient reservoir activity (GO:0045735);; Molecular Function: oxalate decarboxylase activity (GO:0046564);;	--	--	--	Cupin;; Cupin domain	Germin-like protein subfamily 1 member 7 OS=Arabidopsis thaliana OX=3702 GN=At3g05950 PE=2 SV=1	S	Function unknown	PREDICTED: germin-like protein subfamily 1 member 7 [Lupinus angustifolius]
c107158.graph_c0	5.7	3.07	5.15	0.99	1.51	0.96	2.95013e-10	-1.48196	down	[J]	Translation, ribosomal structure and biogenesis	Molecular Function: structural constituent of ribosome (GO:0003735);; Biological Process: translation (GO:0006412);; Molecular Function: NADH dehydrogenase (ubiquinone) activity (GO:0008137);; Cellular Component: chloroplast (GO:0009507);; Cellular Component: small ribosomal subunit (GO:0015935);; Cellular Component: integral component of membrane (GO:0016021);; Molecular Function: rRNA binding (…	--	[J]	Translation, ribosomal structure and biogenesis	NADH-ubiquinone/plastoquinone oxidoreductase, chain 3;; Ribosomal protein S12/S23	Ribosomal protein S12, mitochondrial OS=Helianthus annuus OX=4232 GN=RPS12 PE=2 SV=1	J	Translation, ribosomal structure and biogenesis	ribosomal protein S12C [Medicago truncatula]
c107469.graph_c1	0.62	0.87	0.95	342.22	305.19	329.01	0	6.83129	up	[C]	Energy production and conversion	--	--	[C]	Energy production and conversion	zinc-binding in reverse transcriptase	Leghemoglobin-1 OS=Lupinus luteus OX=3873 PE=1 SV=3	C	Energy production and conversion	hypothetical protein TSUD_371690 [Trifolium subterraneum]
c107475.graph_c0	0.56	1.26	1.22	2.43	3.32	2.66	5.99429e-05	1.08208	up	--	--	--	--	--	--	--	--	--	--	--
c107507.graph_c0	2.62	1.83	2.78	7.19	5.96	4.89	1.42926e-09	1.17538	up	[X]	Mobilome: prophages, transposons	Molecular Function: binding (GO:0005488);;	--	[R]	General function prediction only	gag-polypeptide of LTR copia-type;; GAG-pre-integrase domain;; Zinc knuckle	Retrovirus-related Pol polyprotein from transposon TNT 1-94 OS=Nicotiana tabacum OX=4097 PE=2 SV=1	L	Replication, recombination and repair	Retrovirus-related Pol polyprotein from transposon TNT 1-94 [Cajanus cajan]
c107515.graph_c0	37.18	30.06	27.21	17.09	16.33	19.15	5.14333e-30	-1.02251	down	--	--	--	--	--	--	--	--	--	--	--
c107608.graph_c2	9.75	8.99	11.36	30.19	28.05	32.23	6.72399e-30	1.35731	up	--	--	Cellular Component: cytoplasm (GO:0005737);; Biological Process: metal ion transport (GO:0030001);; Molecular Function: transition metal ion binding (GO:0046914);; Biological Process: cellular transition metal ion homeostasis (GO:0046916);;	--	[P]	Inorganic ion transport and metabolism	Heavy-metal-associated domain	Heavy metal-associated isoprenylated plant protein 22 OS=Arabidopsis thaliana OX=3702 GN=HIPP22 PE=1 SV=1	S	Function unknown	heavy metal-associated isoprenylated plant protein 20-like [Cajanus cajan]
c107620.graph_c0	0.66	0.48	0.33	1.53	1.07	1.6	7.13017e-06	1.12876	up	--	--	--	--	[R]	General function prediction only	--	--	L	Replication, recombination and repair	retrotransposon-related protein [Trifolium pratense]
c107673.graph_c0	5.83	5.15	6.25	2.2	1.92	1.55	6.64506e-26	-1.41589	down	--	--	Biological Process: defense response (GO:0006952);; Biological Process: signal transduction (GO:0007165);; Cellular Component: membrane (GO:0016020);; Molecular Function: ADP binding (GO:0043531);;	--	--	--	TIR domain;; TIR domain;; NB-ARC domain;; Leucine Rich repeats (2 copies);; Leucine rich repeat;; Leucine Rich Repeat;; Leucine Rich Repeat	Disease resistance-like protein DSC1 OS=Arabidopsis thaliana OX=3702 GN=DSC1 PE=1 SV=1	S	Function unknown	uncharacterized protein LOC106763277 [Vigna radiata var. radiata]
c107725.graph_c5	3.15	2.76	2.66	5.69	5.61	5.96	1.03422e-10	1.12713	up	[G]	Carbohydrate transport and metabolism	Molecular Function: 6-phosphofructokinase activity (GO:0003872);; Molecular Function: ATP binding (GO:0005524);; Cellular Component: cytoplasm (GO:0005737);; Biological Process: fructose 6-phosphate metabolic process (GO:0006002);; Molecular Function: metal ion binding (GO:0046872);; Biological Process: glycolytic process through fructose-6-phosphate (GO:0061615);;	K00850|0|pper:PRUPE_ppa003994mg|K00850 6-phosphofructokinase 1 [EC:2.7.1.11] | (RefSeq) hypothetical protein	[G]	Carbohydrate transport and metabolism	Phosphofructokinase	ATP-dependent 6-phosphofructokinase 3 OS=Arabidopsis thaliana OX=3702 GN=PFK3 PE=1 SV=1	G	Carbohydrate transport and metabolism	Pyrophosphate-dependent phosphofructokinase TP0108-type [Parasponia andersonii]
c107768.graph_c0	52.64	56.87	51.55	16.45	25.85	21.96	3.91694e-14	-1.1514	down	--	--	Molecular Function: protein serine/threonine kinase activity (GO:0004674);; Molecular Function: non-membrane spanning protein tyrosine kinase activity (GO:0004715);; Molecular Function: ATP binding (GO:0005524);; Cellular Component: plasma membrane (GO:0005886);; Cellular Component: integral component of membrane (GO:0016021);; Biological Process: peptidyl-tyrosine phosphorylation (GO:0018108);;	--	--	--	--	Probable leucine-rich repeat receptor-like serine/threonine-protein kinase At3g14840 OS=Arabidopsis thaliana OX=3702 GN=LRR-RLK PE=1 SV=1	S	Function unknown	LRR receptor-like kinase [Medicago truncatula]
c107800.graph_c0	5.81	5.16	5.94	1.46	1.95	1.7	6.39088e-13	-1.44847	down	--	;;	Molecular Function: protein serine/threonine kinase activity (GO:0004674);; Molecular Function: calcium ion binding (GO:0005509);; Molecular Function: ATP binding (GO:0005524);; Cellular Component: plasma membrane (GO:0005886);; Biological Process: protein phosphorylation (GO:0006468);; Biological Process: cell surface receptor signaling pathway (GO:0007166);; Cellular Component: integral compone…	--	--	--	Protein kinase domain;; Protein tyrosine kinase	Wall-associated receptor kinase 5 OS=Arabidopsis thaliana OX=3702 GN=WAK5 PE=2 SV=1	T	Signal transduction mechanisms	putative wall-associated receptor kinase-like 16 [Cajanus cajan]
c108106.graph_c1	491	473.36	453.09	220.31	231.68	213.21	1.73923e-137	-1.07896	down	[K]	Transcription	Cellular Component: cytosol (GO:0005829);; Molecular Function: O-methyltransferase activity (GO:0008171);; Molecular Function: S-adenosylmethionine-dependent methyltransferase activity (GO:0008757);; Biological Process: aromatic compound biosynthetic process (GO:0019438);; Biological Process: methylation (GO:0032259);; Molecular Function: protein dimerization activity (GO:0046983);;	K13066|4.99983e-168|mtr:MTR_1g036460|K13066 caffeic acid 3-O-methyltransferase [EC:2.1.1.68] | (RefSeq) caffeic acid O-methyltransferase	[R]	General function prediction only	O-methyltransferase;; Dimerisation domain	Isoliquiritigenin 2&apos;-O-methyltransferase OS=Medicago sativa OX=3879 PE=1 SV=1	S	Function unknown	caffeic acid O-methyltransferase [Medicago truncatula]
c108140.graph_c1	43.16	46.12	47.72	16.34	19.9	17.55	1.17675e-46	-1.16315	down	--	--	Molecular Function: zinc ion binding (GO:0008270);; Cellular Component: integral component of membrane (GO:0016021);;	--	[R]	General function prediction only	PPR repeat;; PPR repeat family;; PPR repeat;; DYW family of nucleic acid deaminases;; Pentatricopeptide repeat domain;; Chlorophyll A-B binding protein	Pentatricopeptide repeat-containing protein At2g29760, chloroplastic OS=Arabidopsis thaliana OX=3702 GN=PCMP-H33 PE=2 SV=1	S	Function unknown	PREDICTED: pentatricopeptide repeat-containing protein At1g08070, chloroplastic-like [Lupinus angustifolius]
c108203.graph_c1	18.35	12.14	13.7	4.17	3.94	7.86	2.66044e-08	-1.26886	down	--	--	--	--	--	--	--	--	--	--	--
c108225.graph_c0	23.01	24.32	23.45	9.96	10.07	9.15	2.62599e-83	-1.35634	down	[T]	Signal transduction mechanisms	Molecular Function: ADP-ribose diphosphatase activity (GO:0047631);; Molecular Function: CDP-glycerol diphosphatase activity (GO:0047734);;	K01517|0|gmx:100808714|K01517 manganese-dependent ADP-ribose/CDP-alcohol diphosphatase [EC:3.6.1.13 3.6.1.16 3.6.1.53] | (RefSeq) manganese-dependent ADP-ribose/CDP-alcohol diphosphatase-like	--	--	Calcineurin-like phosphoesterase;; High-affinity nitrate transporter accessory	Manganese-dependent ADP-ribose/CDP-alcohol diphosphatase OS=Oryza sativa subsp. japonica OX=39947 GN=Os07g0688000 PE=2 SV=1	S	Function unknown	PREDICTED: manganese-dependent ADP-ribose/CDP-alcohol diphosphatase-like [Lupinus angustifolius]
c108262.graph_c0	4.53	5.63	5.37	2.18	1.61	2.67	1.02128e-10	-1.18468	down	--	--	--	--	--	--	MULE transposase domain;; Transposase, Mutator family;; FAR1 DNA-binding domain	Protein FAR1-RELATED SEQUENCE 5 OS=Arabidopsis thaliana OX=3702 GN=FRS5 PE=1 SV=1	S	Function unknown	protein FAR1-RELATED SEQUENCE 5-like [Cajanus cajan]
c108370.graph_c0	1.88	2.37	2.08	28.54	31	31.74	2.41341e-224	3.721	up	--	--	Molecular Function: transferase activity, transferring glycosyl groups (GO:0016757);;	K10798|0|pvu:PHAVU_011G093100g|K10798 poly [ADP-ribose] polymerase [EC:2.4.2.30] | (RefSeq) hypothetical protein	[KLO]	--	Poly(ADP-ribose) polymerase, regulatory domain;; WGR domain;; Poly(ADP-ribose) polymerase catalytic domain	Poly [ADP-ribose] polymerase 3 OS=Arabidopsis thaliana OX=3702 GN=PARP3 PE=2 SV=2	S	Function unknown	poly(ADP-ribose) polymerase domain protein, partial [Trifolium pratense]
c108375.graph_c1	187.01	174.66	179.42	76.9	71.42	72.9	1.13593e-238	-1.40221	down	--	--	Molecular Function: magnesium ion binding (GO:0000287);; Biological Process: metabolic process (GO:0008152);; Molecular Function: terpene synthase activity (GO:0010333);;	--	--	--	Terpene synthase family, metal binding domain;; Terpene synthase, N-terminal domain	Probable terpene synthase 2 OS=Ricinus communis OX=3988 GN=TPS2 PE=3 SV=1	S	Function unknown	hypothetical protein GLYMA_13G285200 [Glycine max]
c108456.graph_c0	9.05	8.15	8.17	3.87	3.84	3.57	1.56023e-33	-1.11226	down	[K]	Transcription	Molecular Function: protein kinase activity (GO:0004672);; Molecular Function: ATP binding (GO:0005524);; Cellular Component: endosome (GO:0005768);; Cellular Component: plasma membrane (GO:0005886);; Biological Process: protein phosphorylation (GO:0006468);; Biological Process: receptor-mediated endocytosis (GO:0006898);; Biological Process: regulation of anion channel activity (GO:0010359);; Ce…	K13420|0|gmx:100817960|K13420 LRR receptor-like serine/threonine-protein kinase FLS2 [EC:2.7.11.1] | (RefSeq) LRR receptor-like serine/threonine-protein kinase FLS2	--	--	Leucine rich repeat;; Protein kinase domain;; Protein tyrosine kinase;; Leucine Rich repeats (2 copies);; Leucine rich repeat N-terminal domain;; Leucine Rich Repeat;; Leucine Rich repeat;; F-box-like;; F-box domain	LRR receptor-like serine/threonine-protein kinase FLS2 OS=Arabidopsis thaliana OX=3702 GN=FLS2 PE=1 SV=1	S	Function unknown	PREDICTED: LRR receptor-like serine/threonine-protein kinase FLS2 [Lupinus angustifolius]
c108567.graph_c0	128.82	115.73	108.4	43.68	45.12	47.45	9.79724e-93	-1.28485	down	[G]	Carbohydrate transport and metabolism	Biological Process: (1->3)-beta-D-glucan catabolic process (GO:0006076);; Cellular Component: cell surface (GO:0009986);; Molecular Function: glucan endo-1,3-beta-D-glucosidase activity (GO:0042973);; Molecular Function: glucan endo-1,3-beta-glucanase activity, C-3 substituted reducing group (GO:0052861);; Molecular Function: glucan endo-1,4-beta-glucanase activity, C-3 substituted reducing group…	K01180|0|gmx:100796721|K01180 endo-1,3(4)-beta-glucanase [EC:3.2.1.6] | (RefSeq) putative endo-1,3(4)-beta-glucanase 2	[G]	Carbohydrate transport and metabolism	Glycosyl hydrolase family 81	--	M	Cell wall/membrane/envelope biogenesis	PREDICTED: probable endo-1,3(4)-beta-glucanase ARB_01444 [Lupinus angustifolius]
c108826.graph_c0	3.61	2.54	2.33	10.69	9.96	13.88	1.10202e-31	1.69974	up	[G]	Carbohydrate transport and metabolism	Molecular Function: sugar:proton symporter activity (GO:0005351);; Molecular Function: glucose transmembrane transporter activity (GO:0005355);; Cellular Component: integral component of plasma membrane (GO:0005887);; Biological Process: proton transport (GO:0015992);; Biological Process: glucose import (GO:0046323);; Biological Process: glucose transmembrane transport (GO:1904659);;	--	[R]	General function prediction only	Sugar (and other) transporter;; Major Facilitator Superfamily	Probable polyol transporter 6 OS=Arabidopsis thaliana OX=3702 GN=PLT6 PE=2 SV=2	G	Carbohydrate transport and metabolism	PREDICTED: probable polyol transporter 6 [Lupinus angustifolius]
c108934.graph_c0	1.09	1.26	1.35	2.97	2.98	2.76	1.89589e-12	1.10811	up	--	--	--	--	[R]	General function prediction only	Retrotransposon gag protein	Uncharacterized mitochondrial protein AtMg00860 OS=Arabidopsis thaliana OX=3702 GN=AtMg00860 PE=4 SV=1	L	Replication, recombination and repair	hypothetical protein TSUD_392450 [Trifolium subterraneum]
c108987.graph_c0	25.73	27.22	24.01	6.66	7.08	5.51	2.44838e-87	-1.87789	down	[G]	Carbohydrate transport and metabolism	Molecular Function: transporter activity (GO:0005215);; Cellular Component: integral component of membrane (GO:0016021);; Biological Process: transmembrane transport (GO:0055085);;	--	[R]	General function prediction only	Major Facilitator Superfamily	--	G	Carbohydrate transport and metabolism	hypothetical protein PHAVU_007G103300g [Phaseolus vulgaris]
c109056.graph_c1	107.21	96.28	105.21	37.54	37.85	39.12	1.37118e-154	-1.39889	down	[HR]	Coenzyme transport and metabolism ;; General function prediction only	Molecular Function: hydrolase activity (GO:0016787);;	--	--	--	alpha/beta hydrolase fold;; Alpha/beta hydrolase family;; Alpha/beta hydrolase of unknown function (DUF900)	Probable strigolactone esterase DAD2 OS=Petunia hybrida OX=4102 GN=DAD2 PE=1 SV=1	S	Function unknown	Sigma factor sigB regulation protein rsbQ [Glycine soja]
c109058.graph_c2	18.98	16.65	16.83	50.08	48.04	51.01	3.69969e-46	1.4636	up	[T]	Signal transduction mechanisms	Molecular Function: protein serine/threonine kinase activity (GO:0004674);; Molecular Function: ATP binding (GO:0005524);; Biological Process: protein phosphorylation (GO:0006468);; Biological Process: signal transduction (GO:0007165);;	K07198|3.13452e-98|adu:107470588|K07198 5'-AMP-activated protein kinase, catalytic alpha subunit [EC:2.7.11.11] | (RefSeq) CBL-interacting serine/threonine-protein kinase 25-like	[T]	Signal transduction mechanisms	Protein kinase domain;; Protein tyrosine kinase;; RIO1 family	CBL-interacting serine/threonine-protein kinase 25 OS=Arabidopsis thaliana OX=3702 GN=CIPK25 PE=2 SV=1	T	Signal transduction mechanisms	PREDICTED: CBL-interacting serine/threonine-protein kinase 5-like [Lupinus angustifolius]
c109058.graph_c5	0.12	0	0.06	33.2	25.71	32.24	1.27455e-61	3.9032	up	--	--	--	--	--	--	--	--	--	--	--
c109077.graph_c0	18.34	19.12	15.7	36.89	39.86	35.13	1.11596e-55	1.1216	up	[C]	Energy production and conversion	Molecular Function: 3-methyl-2-oxobutanoate dehydrogenase (2-methylpropanoyl-transferring) activity (GO:0003863);; Biological Process: oxidation-reduction process (GO:0055114);;	K00166|0|gmx:100796766|K00166 2-oxoisovalerate dehydrogenase E1 component alpha subunit [EC:1.2.4.4] | (RefSeq) 2-oxoisovalerate dehydrogenase subunit alpha 2, mitochondrial-like	[C]	Energy production and conversion	Dehydrogenase E1 component;; 1-deoxy-D-xylulose-5-phosphate synthase	2-oxoisovalerate dehydrogenase subunit alpha 2, mitochondrial OS=Arabidopsis thaliana OX=3702 GN=At5g09300 PE=1 SV=1	C	Energy production and conversion	PREDICTED: 2-oxoisovalerate dehydrogenase subunit alpha 2, mitochondrial-like [Lupinus angustifolius]
c109107.graph_c0	3.14	1.95	2.76	1.16	0.8	0.72	4.47735e-07	-1.17367	down	--	--	--	--	[R]	General function prediction only	Integrase core domain;; gag-polypeptide of LTR copia-type;; GAG-pre-integrase domain;; gag-polypeptide of LTR copia-type;; Retrotransposon gag protein;; Reverse transcriptase (RNA-dependent DNA polymerase)	Retrovirus-related Pol polyprotein from transposon TNT 1-94 OS=Nicotiana tabacum OX=4097 PE=2 SV=1	S	Function unknown	Retrovirus-related Pol polyprotein from transposon TNT 1-94 [Cajanus cajan]
c109205.graph_c0	23.37	24.27	23.4	50.17	48.14	47.56	2.38068e-49	1.01891	up	--	--	Cellular Component: ubiquitin ligase complex (GO:0000151);; Molecular Function: ubiquitin-protein transferase activity (GO:0004842);; Molecular Function: zinc ion binding (GO:0008270);; Biological Process: protein ubiquitination (GO:0016567);; Molecular Function: ligase activity (GO:0016874);; Molecular Function: ubiquitin binding (GO:0043130);;	K10632|1.07868e-104|gmx:100794688|K10632 BRCA1-associated protein [EC:2.3.2.27] | (RefSeq) BRCA1-associated protein	[R]	General function prediction only	--	--	S	Function unknown	BRCA1-associated protein [Glycine soja]
c109248.graph_c0	81.44	91.82	97.27	14.09	16	16.51	1.2295e-95	-2.39259	down	[P]	Inorganic ion transport and metabolism	Cellular Component: plasma membrane (GO:0005886);; Molecular Function: nitrate transmembrane transporter activity (GO:0015112);; Biological Process: nitrate transport (GO:0015706);; Cellular Component: integral component of membrane (GO:0016021);; Biological Process: transmembrane transport (GO:0055085);;	K02575|0|vra:106756175|K02575 MFS transporter, NNP family, nitrate/nitrite transporter | (RefSeq) high affinity nitrate transporter 2.4-like	--	--	Major Facilitator Superfamily	High affinity nitrate transporter 2.4 OS=Arabidopsis thaliana OX=3702 GN=NRT2.4 PE=2 SV=1	P	Inorganic ion transport and metabolism	high affinity nitrate transporter 2.4 [Vigna radiata var. radiata]
c109368.graph_c0	70.75	65.9	67.54	39.5	35.75	35.41	2.40689e-100	-1.10002	down	[T]	Signal transduction mechanisms	Molecular Function: phosphorelay sensor kinase activity (GO:0000155);; Cellular Component: endoplasmic reticulum membrane (GO:0005789);; Biological Process: negative regulation of ethylene-activated signaling pathway (GO:0010105);; Cellular Component: integral component of membrane (GO:0016021);; Biological Process: peptidyl-histidine phosphorylation (GO:0018106);; Biological Process: signal tran…	K14509|0|cam:101512933|K14509 ethylene receptor [EC:2.7.13.-] | (RefSeq) ethylene receptor 2	[T]	Signal transduction mechanisms	GAF domain;; His Kinase A (phospho-acceptor) domain;; Response regulator receiver domain	Ethylene receptor 2 OS=Arabidopsis thaliana OX=3702 GN=ETR2 PE=1 SV=2	T	Signal transduction mechanisms	PREDICTED: ethylene receptor 2-like [Lupinus angustifolius]
c109379.graph_c0	43.79	43.86	43.28	16.53	15.9	16.88	5.19246e-120	-1.38165	down	[T]	Signal transduction mechanisms	Molecular Function: voltage-gated potassium channel activity (GO:0005249);; Cellular Component: integral component of plasma membrane (GO:0005887);; Biological Process: regulation of membrane potential (GO:0042391);; Biological Process: potassium ion transmembrane transport (GO:0071805);;	--	[PT]	--	Ion transport protein;; Ion channel;; Ankyrin repeats (3 copies);; Ankyrin repeats (many copies);; Ankyrin repeats (many copies);; Ankyrin repeat;; Cyclic nucleotide-binding domain;; Ankyrin repeat;; KHA, dimerisation domain of potassium ion channel	Potassium channel SKOR OS=Arabidopsis thaliana OX=3702 GN=SKOR PE=1 SV=1	U	Intracellular trafficking, secretion, and vesicular transport	potassium channel SKOR-like [Cajanus cajan]
c109385.graph_c0	5.18	4.36	4.31	1.27	0.98	1.47	1.82042e-26	-1.69841	down	[K]	Transcription	Cellular Component: membrane (GO:0016020);; Biological Process: response to stimulus (GO:0050896);;	--	--	--	TIR domain;; NB-ARC domain;; TIR domain;; Leucine rich repeat	Putative disease resistance protein At4g11170 OS=Arabidopsis thaliana OX=3702 GN=At4g11170 PE=2 SV=1	S	Function unknown	PREDICTED: disease resistance protein RML1A-like [Glycine max]
c109408.graph_c3	12.29	16.94	18.4	0.41	1.1	2.97	4.67559e-10	-1.69355	down	--	--	--	--	--	--	--	--	--	--	--
c109416.graph_c0	18.64	19.66	18.97	8.44	8.17	9.34	4.90933e-17	-1.01414	down	--	--	--	--	[R]	General function prediction only	Reverse transcriptase (RNA-dependent DNA polymerase);; zinc-binding in reverse transcriptase	Uncharacterized mitochondrial protein AtMg01250 OS=Arabidopsis thaliana OX=3702 GN=AtMg01250 PE=4 SV=1	S	Function unknown	uncharacterized protein LOC107615862 [Arachis ipaensis]
c109674.graph_c2	0.12	0	0	10.07	11.87	14.3	1.68679e-19	2.39425	up	--	--	Cellular Component: cytosol (GO:0005829);; Biological Process: response to abscisic acid (GO:0009737);; Biological Process: acquisition of desiccation tolerance in seed (GO:0048700);;	--	--	--	--	Em-like protein GEA6 OS=Arabidopsis thaliana OX=3702 GN=EM6 PE=2 SV=1	S	Function unknown	protein SLE3-like [Cajanus cajan]
c109717.graph_c2	45	51.95	51.16	89.52	90.82	92.33	9.15518e-84	1.03484	up	--	--	--	--	--	--	Remorin, N-terminal region	Remorin OS=Solanum tuberosum OX=4113 PE=1 SV=1	S	Function unknown	remorin [Trifolium pratense]
c109767.graph_c1	6.52	8.04	9.2	20.28	19.08	25.81	1.4526e-17	1.30584	up	--	--	Biological Process: amino acid transmembrane transport (GO:0003333);; Cellular Component: plasma membrane (GO:0005886);; Molecular Function: amino acid transmembrane transporter activity (GO:0015171);; Cellular Component: integral component of membrane (GO:0016021);;	--	[E]	Amino acid transport and metabolism	Transmembrane amino acid transporter protein	Amino acid permease 1 OS=Arabidopsis thaliana OX=3702 GN=AAP1 PE=1 SV=1	E	Amino acid transport and metabolism	hypothetical protein TanjilG_28496 [Lupinus angustifolius]
c109777.graph_c0	13.1	13.07	11.93	25.92	25.87	26.16	3.58545e-65	1.09585	up	--	--	--	--	--	--	BAG domain;; IQ calmodulin-binding motif	BAG family molecular chaperone regulator 5, mitochondrial OS=Arabidopsis thaliana OX=3702 GN=BAG5 PE=1 SV=1	S	Function unknown	PREDICTED: BAG family molecular chaperone regulator 6 [Lupinus angustifolius]
c109954.graph_c2	96.6	110.21	110.44	22.94	22.75	23.75	4.7135e-202	-2.10506	down	--	--	--	--	--	--	Glycosyl hydrolases family 18	Chitinase 2 OS=Tulipa bakeri OX=110455 PE=1 SV=1	--	--	PREDICTED: chitinase 2-like [Lupinus angustifolius]
c109964.graph_c0	7.71	7.21	6.73	43.43	43.96	41.52	8.16928e-239	2.68201	up	[O]	Posttranslational modification, protein turnover, chaperones	Molecular Function: carnitine O-palmitoyltransferase activity (GO:0004095);; Cellular Component: intracellular (GO:0005622);; Biological Process: intracellular signal transduction (GO:0035556);; Molecular Function: metal ion binding (GO:0046872);;	K17609|2.73844e-112|gmx:100815038|K17609 nucleoredoxin [EC:1.8.1.8] | (RefSeq) probable nucleoredoxin 2-like	[R]	General function prediction only	Thioredoxin-like;; C1 domain	Probable nucleoredoxin 2 OS=Oryza sativa subsp. japonica OX=39947 GN=Os01g0794400 PE=2 SV=1	O	Posttranslational modification, protein turnover, chaperones	hypothetical protein GLYMA_04G021000 [Glycine max]
c109991.graph_c1	46.19	50.28	51.23	22.98	23.01	26.21	7.62478e-66	-1.13246	down	[M]	Cell wall/membrane/envelope biogenesis	Molecular Function: oxidoreductase activity, acting on single donors with incorporation of molecular oxygen, incorporation of two atoms of oxygen (GO:0016702);; Biological Process: oxylipin biosynthetic process (GO:0031408);; Molecular Function: metal ion binding (GO:0046872);; Biological Process: oxidation-reduction process (GO:0055114);;	K15718|0|gmx:100800451|K15718 linoleate 9S-lipoxygenase [EC:1.13.11.58] | (RefSeq) linoleate 9S-lipoxygenase 5, chloroplastic-like	--	--	Lipoxygenase;; 3-Deoxy-D-manno-octulosonic-acid transferase (kdotransferase);; Reverse transcriptase-like	Linoleate 9S-lipoxygenase 5 OS=Arabidopsis thaliana OX=3702 GN=LOX5 PE=2 SV=2	S	Function unknown	Linoleate 9S-lipoxygenase 5, chloroplastic [Glycine soja]
c110089.graph_c0	12.5	12.94	15.37	4.11	2.96	3.12	1.24973e-13	-1.58788	down	--	--	--	--	--	--	--	--	--	--	--
c110121.graph_c0	0.93	2.34	0.82	2.94	2.81	3.21	2.22374e-08	1.15914	up	--	--	--	--	[R]	General function prediction only	--	Uncharacterized mitochondrial protein AtMg00820 OS=Arabidopsis thaliana OX=3702 GN=AtMg00820 PE=4 SV=1	L	Replication, recombination and repair	Copia protein [Cajanus cajan]
c110168.graph_c2	7.78	6.36	6.79	38.94	40.39	41.45	4.10423e-197	2.56207	up	--	--	Molecular Function: cinnamoyl-CoA reductase activity (GO:0016621);; Molecular Function: dihydrokaempferol 4-reductase activity (GO:0045552);; Molecular Function: coenzyme binding (GO:0050662);; Biological Process: oxidation-reduction process (GO:0055114);;	--	[V]	Defense mechanisms	--	Cinnamoyl-CoA reductase 1 OS=Arabidopsis thaliana OX=3702 GN=CCR1 PE=1 SV=1	M	Cell wall/membrane/envelope biogenesis	cinnamoyl-CoA reductase 1 [Arachis duranensis]
c110317.graph_c0	18.27	17.77	17.79	8.55	8.71	8.73	5.35189e-49	-1.02814	down	--	--	Cellular Component: ubiquitin ligase complex (GO:0000151);; Biological Process: protein polyubiquitination (GO:0000209);; Cellular Component: cytoplasm (GO:0005737);; Molecular Function: ubiquitin conjugating enzyme binding (GO:0031624);; Biological Process: positive regulation of proteasomal ubiquitin-dependent protein catabolic process (GO:0032436);; Biological Process: protein ubiquitination i…	--	[O]	Posttranslational modification, protein turnover, chaperones	IBR domain, a half RING-finger domain	Histone H4 OS=Pyrenomonas salina OX=3034 PE=3 SV=3	S	Function unknown	PREDICTED: uncharacterized protein DDB_G0292642-like [Lupinus angustifolius]
c110556.graph_c0	13.24	9.79	8.72	4.77	3.88	2.28	0.000144394	-1.02545	down	--	--	--	--	--	--	--	--	--	--	--
c110663.graph_c0	62.89	69.01	68.41	209.56	213.7	211.31	1.67748e-299	1.78508	up	[G]	Carbohydrate transport and metabolism	Molecular Function: sucrose alpha-glucosidase activity (GO:0004575);; Biological Process: carbohydrate metabolic process (GO:0005975);; Cellular Component: integral component of membrane (GO:0016021);;	K01193|0|gmx:100798772|K01193 beta-fructofuranosidase [EC:3.2.1.26] | (RefSeq) acid beta-fructofuranosidase-like	[G]	Carbohydrate transport and metabolism	Glycosyl hydrolases family 32 N-terminal domain;; Glycosyl hydrolases family 32 C terminal;; Domain of unknown function (DUF3357)	Acid beta-fructofuranosidase OS=Vigna radiata var. radiata OX=3916 GN=INVA PE=1 SV=1	G	Carbohydrate transport and metabolism	hypothetical protein TanjilG_19363 [Lupinus angustifolius]
c110702.graph_c0	36.19	45.14	41.65	15.24	15.45	14.02	7.66864e-76	-1.93819	down	[C]	Energy production and conversion	Cellular Component: endosome (GO:0005768);; Cellular Component: trans-Golgi network (GO:0005802);; Biological Process: glycolipid metabolic process (GO:0006664);; Cellular Component: integral component of membrane (GO:0016021);; Molecular Function: glucosyltransferase activity (GO:0046527);;	--	[R]	General function prediction only	Glycosyl transferase family 90;; Cytokinin dehydrogenase 1, FAD and cytokinin binding;; FAD binding domain	Cytokinin dehydrogenase 4 OS=Arabidopsis thaliana OX=3702 GN=CKX4 PE=1 SV=2	S	Function unknown	PREDICTED: O-glucosyltransferase rumi homolog [Glycine max]
c110758.graph_c0	25.96	26.93	26.45	9.94	9.81	10.49	1.51948e-153	-1.3605	down	--	--	--	--	[T]	Signal transduction mechanisms	NB-ARC domain;; Leucine Rich repeats (2 copies)	Disease resistance protein RPS2 OS=Arabidopsis thaliana OX=3702 GN=RPS2 PE=1 SV=1	S	Function unknown	PREDICTED: uncharacterized protein LOC100797322 [Glycine max]
c110770.graph_c0	176.1	187.08	187.8	66.76	66.68	65.98	5.7953e-286	-1.44052	down	[X]	Mobilome: prophages, transposons	Molecular Function: nucleic acid binding (GO:0003676);; Molecular Function: zinc ion binding (GO:0008270);; Biological Process: DNA integration (GO:0015074);;	--	[R]	General function prediction only	gag-polypeptide of LTR copia-type;; Cytochrome P450;; Reverse transcriptase (RNA-dependent DNA polymerase);; Reverse transcriptase (RNA-dependent DNA polymerase);; Integrase core domain	Retrovirus-related Pol polyprotein from transposon TNT 1-94 OS=Nicotiana tabacum OX=4097 PE=2 SV=1	S	Function unknown	Gag-Pol polyprotein [Medicago truncatula]
c110823.graph_c0	3.36	3.05	3.34	0.66	0.92	0.66	3.65075e-16	-1.69594	down	--	--	--	--	[R]	General function prediction only	Reverse transcriptase (RNA-dependent DNA polymerase)	Uncharacterized mitochondrial protein AtMg00310 OS=Arabidopsis thaliana OX=3702 GN=AtMg00310 PE=4 SV=1	S	Function unknown	cysteine-rich receptor-like protein kinase, partial [Trifolium pratense]
c110829.graph_c0	0	0	0	7.56	9.59	7.12	1.68231e-13	1.98729	up	--	--	--	--	--	--	CsbD-like	--	S	Function unknown	hypothetical protein BN14_04669 [Rhizoctonia solani AG-1 IB]
c110830.graph_c0	0.35	0.11	0.75	4.89	6.97	4.24	8.2955e-13	1.9136	up	--	--	--	--	--	--	--	--	--	--	--
c110834.graph_c0	4.98	2.95	5.54	0.24	0	0.22	8.01248e-19	-2.3274	down	--	--	--	--	--	--	--	--	S	Function unknown	hypothetical protein RirG_051680 [Rhizophagus irregularis DAOM 197198w]
c110840.graph_c0	0	0	0	3.8	3.83	4.7	2.73837e-20	2.44547	up	--	--	--	--	--	--	--	--	--	--	--
c110858.graph_c0	0	0.43	0.14	28.31	22.76	20.92	3.18842e-58	3.79627	up	--	--	Cellular Component: integral component of membrane (GO:0016021);;	--	--	--	NADH-ubiquinone reductase complex 1 MLRQ subunit	--	S	Function unknown	hypothetical protein PHAVU_008G028700g [Phaseolus vulgaris]
c110862.graph_c0	1.38	0.93	2.18	12.61	12.23	11.11	1.95727e-14	1.93122	up	--	--	--	--	--	--	--	--	--	--	Retrovirus-related Pol polyprotein from transposon TNT 1-94 [Cajanus cajan]
c111168.graph_c0	1.07	1.29	1.77	0	0	0.06	1.43168e-08	-1.5427	down	[P]	Inorganic ion transport and metabolism	Cellular Component: integral component of plasma membrane (GO:0005887);; Molecular Function: ammonium transmembrane transporter activity (GO:0008519);; Biological Process: organic cation transport (GO:0015695);; Biological Process: nitrogen utilization (GO:0019740);; Biological Process: ammonium transmembrane transport (GO:0072488);;	K03320|0|adu:107477227|K03320 ammonium transporter, Amt family | (RefSeq) ammonium transporter 3 member 1-like	[P]	Inorganic ion transport and metabolism	Ammonium Transporter Family	Ammonium transporter 3 member 1 OS=Oryza sativa subsp. japonica OX=39947 GN=AMT3-1 PE=2 SV=1	P	Inorganic ion transport and metabolism	ammonium transporter 3 member 1 [Arachis duranensis]
c51178.graph_c0	1.72	1.08	1.93	9.83	9.89	13.25	1.37729e-12	1.80553	up	--	--	--	--	--	--	--	--	S	Function unknown	hypothetical protein LR48_Vigan10g006300 [Vigna angularis]
c52275.graph_c0	0.96	0.98	1.41	0.21	0.22	0.34	0.000141777	-1.09712	down	[K]	Transcription	--	--	--	--	Leucine rich repeat	Pollen-specific leucine-rich repeat extensin-like protein 1 OS=Arabidopsis thaliana OX=3702 GN=PEX1 PE=2 SV=1	S	Function unknown	hypothetical protein TanjilG_12394, partial [Lupinus angustifolius]
c52499.graph_c0	0.54	1.01	1	7.99	12.07	11.42	1.16761e-25	2.48319	up	--	--	--	--	--	--	--	--	--	--	--
c52713.graph_c0	2.36	1.71	4.22	0.09	0	0	1.49236e-10	-1.73821	down	--	--	--	--	--	--	--	--	--	--	hypothetical protein RirG_245610 [Rhizophagus irregularis DAOM 197198w]
c52935.graph_c0	4.19	3.96	5.2	31.72	31.88	35.11	1.59849e-29	2.31964	up	--	--	--	--	--	--	--	--	--	--	--
c53064.graph_c0	7.2	6.43	7.48	0	0	0	7.99662e-24	-2.63805	down	--	--	Biological Process: response to stress (GO:0006950);; Biological Process: signal transduction (GO:0007165);; Biological Process: regulation of cellular ketone metabolic process (GO:0010565);; Biological Process: regulation of cellular biosynthetic process (GO:0031326);; Biological Process: cellular response to acid chemical (GO:0071229);; Biological Process: cellular response to organic substance…	--	--	--	Stigma-specific protein, Stig1	Protein GRIM REAPER OS=Arabidopsis thaliana OX=3702 GN=GRI PE=1 SV=1	S	Function unknown	PREDICTED: protein GRIM REAPER-like [Lupinus angustifolius]
c53320.graph_c0	2.37	3.09	3.04	0.09	0.17	0.26	1.05149e-09	-1.67283	down	--	--	--	--	[K]	Transcription	SRF-type transcription factor (DNA-binding and dimerisation domain)	Agamous-like MADS-box protein AGL80 OS=Arabidopsis thaliana OX=3702 GN=AGL80 PE=1 SV=1	K	Transcription	Agamous-like MADS-box protein AGL80 [Glycine soja]
c53880.graph_c0	0.92	0.96	0.56	0.13	0.1	0.09	4.94373e-11	-1.72904	down	--	--	Molecular Function: catalytic activity (GO:0003824);;	--	[R]	General function prediction only	Reverse transcriptase (RNA-dependent DNA polymerase);; Zinc knuckle	--	S	Function unknown	ribonuclease H [Trifolium pratense]
c56850.graph_c0	3.94	3.71	2.39	0.47	0.63	1.07	1.01727e-06	-1.32607	down	--	--	--	--	--	--	--	--	--	--	PREDICTED: uncharacterized protein LOC102668754 [Glycine max]
c57000.graph_c0	83.56	75.84	70.68	31.45	37.51	30.2	1.42772e-28	-1.14602	down	--	--	--	--	--	--	--	--	S	Function unknown	PREDICTED: uncharacterized protein LOC101495054 [Cicer arietinum]
c57038.graph_c0	8.82	10.32	10.77	33.31	31.75	32.36	1.96178e-27	1.57421	up	--	--	Cellular Component: plasma membrane (GO:0005886);;	--	--	--	--	--	S	Function unknown	PREDICTED: uncharacterized protein LOC109355828 [Lupinus angustifolius]
c57053.graph_c0	4.54	2.4	1.84	14.03	17.98	17.21	1.05373e-15	1.86	up	--	--	--	--	--	--	--	--	--	--	--
c57361.graph_c0	1.3	1.74	2.49	0.21	0.13	0.06	1.21121e-07	-1.4684	down	[HR]	Coenzyme transport and metabolism ;; General function prediction only	Biological Process: cellular amino acid biosynthetic process (GO:0008652);; Molecular Function: oxidoreductase activity (GO:0016491);;	K00058|7.11644e-65|pop:POPTR_0001s30820g|K00058 D-3-phosphoglycerate dehydrogenase [EC:1.1.1.95] | (RefSeq) POPTRDRAFT_1069632; D-3-phosphoglycerate dehydrogenase family protein	[E]	Amino acid transport and metabolism	D-isomer specific 2-hydroxyacid dehydrogenase, NAD binding domain;; D-isomer specific 2-hydroxyacid dehydrogenase, catalytic domain	D-3-phosphoglycerate dehydrogenase 1, chloroplastic OS=Arabidopsis thaliana OX=3702 GN=PGDH1 PE=1 SV=1	E	Amino acid transport and metabolism	D-3-phosphoglycerate dehydrogenase 1, chloroplastic-like [Momordica charantia]
c57538.graph_c0	0.85	1.16	1.62	0	0.08	0.04	1.73913e-09	-1.64708	down	--	--	--	--	--	--	Plant mobile domain	Protein MAIN-LIKE 1 OS=Arabidopsis thaliana OX=3702 GN=MAIL1 PE=2 SV=1	--	--	PREDICTED: serine/threonine-protein phosphatase 7 long form homolog isoform X3 [Glycine max]
c57618.graph_c0	1.03	0.61	0.86	4.23	3.46	4.21	1.54543e-07	1.40287	up	--	--	--	--	--	--	--	--	--	--	--
c57710.graph_c0	2.04	2.26	2.06	0	0	0.17	1.4032e-08	-1.55235	down	--	--	--	--	--	--	Domain of unknown function (DUF4360)	--	S	Function unknown	hypothetical protein K432DRAFT_395337 [Lepidopterella palustris CBS 459.81]
c57914.graph_c0	10.26	11.37	12.09	30.33	26.61	33.47	2.37231e-11	1.24129	up	--	--	Biological Process: polysaccharide catabolic process (GO:0000272);; Molecular Function: chitinase activity (GO:0004568);; Cellular Component: extracellular space (GO:0005615);; Biological Process: chitin catabolic process (GO:0006032);; Molecular Function: chitin binding (GO:0008061);;	K01183|1.78073e-59|gmx:100783329|K01183 chitinase [EC:3.2.1.14] | (RefSeq) acidic endochitinase-like	[M]	Cell wall/membrane/envelope biogenesis	Glycosyl hydrolases family 18	Acidic endochitinase OS=Cicer arietinum OX=3827 PE=2 SV=1	G	Carbohydrate transport and metabolism	Acidic endochitinase [Cajanus cajan]
c57914.graph_c1	4.21	5.16	4.67	13.17	12.36	14.11	4.2682e-09	1.23802	up	--	--	Biological Process: polysaccharide catabolic process (GO:0000272);; Molecular Function: chitinase activity (GO:0004568);; Cellular Component: extracellular space (GO:0005615);; Biological Process: chitin catabolic process (GO:0006032);; Molecular Function: chitin binding (GO:0008061);;	K01183|1.49897e-93|cam:101502863|K01183 chitinase [EC:3.2.1.14] | (RefSeq) accicer, chitinase; acidic endochitinase-like	[M]	Cell wall/membrane/envelope biogenesis	Glycosyl hydrolases family 18	Acidic endochitinase OS=Cicer arietinum OX=3827 PE=2 SV=1	G	Carbohydrate transport and metabolism	class III chitinase [Canavalia gladiata]
c65301.graph_c0	0	0	0	1.06	1.6	0.87	3.80859e-08	1.48419	up	--	--	Molecular Function: DNA binding (GO:0003677);; Cellular Component: nucleus (GO:0005634);; Biological Process: regulation of transcription, DNA-templated (GO:0006355);;	--	--	--	No apical meristem (NAM) protein	NAC domain-containing protein 90 OS=Arabidopsis thaliana OX=3702 GN=NAC090 PE=1 SV=1	S	Function unknown	PREDICTED: NAC domain-containing protein 90-like [Glycine max]
c66841.graph_c0	1.05	0.79	0.74	0	0	0	3.94076e-08	-1.48377	down	--	--	--	--	--	--	--	--	--	--	uncharacterized protein RAG0_14554 [Rhynchosporium agropyri]
c69417.graph_c0	10.11	12.66	8.91	34.22	29.11	33.63	3.19237e-24	1.49197	up	--	--	Biological Process: defense response (GO:0006952);; Biological Process: response to biotic stimulus (GO:0009607);;	--	--	--	Pathogenesis-related protein Bet v I family;; Polyketide cyclase / dehydrase and lipid transport	MLP-like protein 28 OS=Arabidopsis thaliana OX=3702 GN=MLP28 PE=1 SV=1	S	Function unknown	MLP-like protein 28-like [Glycine max]
c69484.graph_c0	2.05	3.83	2.03	8.18	6.43	7.44	4.26693e-09	1.22658	up	--	--	Molecular Function: DNA binding (GO:0003677);; Molecular Function: transcription factor activity, sequence-specific DNA binding (GO:0003700);; Cellular Component: nucleus (GO:0005634);; Biological Process: regulation of transcription, DNA-templated (GO:0006355);;	--	--	--	--	Ethylene-responsive transcription factor SHINE 2 OS=Arabidopsis thaliana OX=3702 GN=SHN2 PE=2 SV=1	K	Transcription	ethylene-responsive transcription factor SHINE [Caragana korshinskii]
c69569.graph_c0	49.05	40.37	45.77	17.21	20.86	20.89	2.76619e-23	-1.11489	down	[V]	Defense mechanisms	Molecular Function: hydrolase activity (GO:0016787);;	K16904|4.97083e-40|pxb:103931371|K16904 dCTP diphosphatase [EC:3.6.1.12] | (RefSeq) dCTP pyrophosphatase 1-like	--	--	MazG-like family;; MazG nucleotide pyrophosphohydrolase domain	--	S	Function unknown	dCTP pyrophosphatase 1-like [Cajanus cajan]
c69794.graph_c0	0.25	0	0.12	4.67	6.88	4.25	2.37502e-15	2.12247	up	[V]	Defense mechanisms	Biological Process: response to desiccation (GO:0009269);; Cellular Component: integral component of membrane (GO:0016021);;	--	--	--	Late embryogenesis abundant protein	Desiccation protectant protein Lea14 homolog OS=Glycine max OX=3847 PE=2 SV=1	S	Function unknown	PREDICTED: desiccation protectant protein Lea14 homolog [Lupinus angustifolius]
c69795.graph_c0	8.84	5.59	6.82	26.22	22.39	28.6	1.0464e-16	1.58802	up	--	--	--	--	--	--	--	--	--	--	--
c69876.graph_c0	0	0	0	35.24	30.99	29.05	9.24666e-69	4.14024	up	--	--	--	--	--	--	--	--	S	Function unknown	PREDICTED: uncharacterized protein LOC109339386 [Lupinus angustifolius]
c70135.graph_c0	7.27	9.26	10.27	54.08	51.68	52.86	8.78635e-71	2.38733	up	--	--	--	--	--	--	--	--	--	--	hypothetical protein TanjilG_03820 [Lupinus angustifolius]
c70142.graph_c0	3.17	3.49	2.81	0.11	0.29	0.22	3.28625e-10	-1.71456	down	--	--	--	K03094|7.05004e-42|cam:101509555|K03094 S-phase kinase-associated protein 1 | (RefSeq) SKP1-like protein 14	[O]	Posttranslational modification, protein turnover, chaperones	Skp1 family, dimerisation domain;; Skp1 family, tetramerisation domain	SKP1-like protein 14 OS=Arabidopsis thaliana OX=3702 GN=ASK14 PE=1 SV=1	O	Posttranslational modification, protein turnover, chaperones	PREDICTED: SKP1-like protein 14 [Cicer arietinum]
c70317.graph_c0	43.61	47.27	47.62	11.71	14.86	13.65	2.72613e-29	-1.61866	down	--	--	Molecular Function: transcription factor activity, sequence-specific DNA binding (GO:0003700);; Cellular Component: nucleus (GO:0005634);; Biological Process: regulation of transcription, DNA-templated (GO:0006355);; Biological Process: response to chitin (GO:0010200);; Molecular Function: sequence-specific DNA binding (GO:0043565);; Molecular Function: transcription regulatory region DNA binding…	--	[R]	General function prediction only	C2H2-type zinc finger;; C2H2-type zinc finger	Zinc finger protein ZAT11 OS=Arabidopsis thaliana OX=3702 GN=ZAT11 PE=2 SV=1	S	Function unknown	PREDICTED: zinc finger protein ZAT11-like [Glycine max]
c70347.graph_c0	0.26	0.43	0.24	2.15	1.87	1.59	3.73521e-06	1.30227	up	[E]	Amino acid transport and metabolism	Molecular Function: glutamate-ammonia ligase activity (GO:0004356);; Molecular Function: ATP binding (GO:0005524);; Cellular Component: nucleus (GO:0005634);; Cellular Component: cytosol (GO:0005829);; Biological Process: glutamine biosynthetic process (GO:0006542);; Biological Process: cellular response to nitrogen starvation (GO:0006995);; Biological Process: ammonia assimilation cycle (GO:0019…	K01915|1.93739e-144|gra:105784297|K01915 glutamine synthetase [EC:6.3.1.2] | (RefSeq) glutamine synthetase nodule isozyme-like	[E]	Amino acid transport and metabolism	Glutamine synthetase, catalytic domain;; Glutamine synthetase, beta-Grasp domain	Glutamine synthetase, chloroplastic OS=Zea mays OX=4577 GN=GLN2 PE=2 SV=1	E	Amino acid transport and metabolism	glutamine synthetase [Rhizoctonia solani]
c70441.graph_c0	0.27	0.17	0.2	1.2	0.91	0.75	3.1334e-05	1.17972	up	--	--	--	--	--	--	Plant mobile domain	--	--	--	PREDICTED: uncharacterized protein LOC18599917 [Theobroma cacao]
c71035.graph_c0	3.41	3.99	2.94	9.34	9.27	7.73	2.89924e-06	1.07517	up	[O]	Posttranslational modification, protein turnover, chaperones	Cellular Component: cell (GO:0005623);; Molecular Function: electron carrier activity (GO:0009055);; Molecular Function: protein disulfide oxidoreductase activity (GO:0015035);; Biological Process: cell redox homeostasis (GO:0045454);; Biological Process: oxidation-reduction process (GO:0055114);;	K03676|2.74996e-63|pvu:PHAVU_006G162600g|K03676 glutaredoxin 3 | (RefSeq) hypothetical protein	[O]	Posttranslational modification, protein turnover, chaperones	Glutaredoxin	Monothiol glutaredoxin-S10 OS=Arabidopsis thaliana OX=3702 GN=GRXS10 PE=3 SV=1	O	Posttranslational modification, protein turnover, chaperones	hypothetical protein PHAVU_006G162600g [Phaseolus vulgaris]
c71613.graph_c0	12.15	12.85	11.04	30.59	48.13	41.24	8.4174e-10	1.37667	up	--	--	Molecular Function: carbohydrate binding (GO:0030246);;	--	--	--	Legume lectin domain	Bark leucoagglutinin (Fragment) OS=Maackia amurensis OX=37501 GN=MAL PE=2 SV=1	--	--	lectin [Sophora flavescens]
c71678.graph_c0	2.64	2.27	2.15	0	0.2	0	3.89023e-15	-2.10317	down	[I]	Lipid transport and metabolism	Molecular Function: methyltransferase activity (GO:0008168);; Biological Process: methylation (GO:0032259);;	--	--	--	SAM dependent carboxyl methyltransferase	Probable S-adenosylmethionine-dependent methyltransferase At5g37990 OS=Arabidopsis thaliana OX=3702 GN=At5g37990 PE=3 SV=2	S	Function unknown	PREDICTED: probable S-adenosylmethionine-dependent methyltransferase At5g37970 [Lupinus angustifolius]
c76476.graph_c0	1.47	2.17	1.29	0	0	0	1.01887e-11	-1.84003	down	--	--	--	--	[T]	Signal transduction mechanisms	Starch binding domain	--	S	Function unknown	uncharacterized protein FMAN_12892 [Fusarium mangiferae]
c76480.graph_c1	20.56	18.44	17.03	1.91	0.19	0.19	1.03608e-05	-1.18349	down	--	--	--	K14516|5.16287e-27|gmx:100780775|K14516 ethylene-responsive transcription factor 1 | (RefSeq) ethylene-responsive transcription factor 1B-like	--	--	AP2 domain	Ethylene-responsive transcription factor 1B OS=Arabidopsis thaliana OX=3702 GN=ERF1B PE=1 SV=2	K	Transcription	PREDICTED: ethylene-responsive transcription factor 15-like [Lupinus angustifolius]
c76756.graph_c0	10.74	9.93	7.14	19.31	21.43	25.95	7.84144e-07	1.05519	up	--	--	Cellular Component: integral component of membrane (GO:0016021);;	--	--	--	--	Cold-regulated 413 plasma membrane protein 2 OS=Arabidopsis thaliana OX=3702 GN=COR413PM2 PE=2 SV=1	S	Function unknown	PREDICTED: cold-regulated 413 plasma membrane protein 1-like isoform X2 [Lupinus angustifolius]
c77148.graph_c0	7.68	10.2	10.41	0	0.2	0	6.63158e-34	-3.06732	down	--	--	--	--	--	--	--	Nodulin-related protein 1 OS=Arabidopsis thaliana OX=3702 GN=NRP1 PE=1 SV=1	S	Function unknown	PREDICTED: uncharacterized protein LOC100804187 [Glycine max]
c77152.graph_c0	0.12	0.11	0.24	56.92	49.99	55.73	7.00869e-167	5.55859	up	--	--	Cellular Component: anchored component of plasma membrane (GO:0046658);;	--	--	--	Plastocyanin-like domain	Early nodulin-16 OS=Medicago truncatula OX=3880 GN=ENOD16 PE=3 SV=1	--	--	PREDICTED: early nodulin-55-2-like [Lupinus angustifolius]
c77655.graph_c0	29.16	27.14	27.44	120.36	122.19	109.39	5.41938e-183	2.04953	up	[O]	Posttranslational modification, protein turnover, chaperones	--	K13993|8.07368e-86|sind:105167105|K13993 HSP20 family protein | (RefSeq) 17.8 kDa class I heat shock protein-like	[O]	Posttranslational modification, protein turnover, chaperones	Hsp20/alpha crystallin family	18.2 kDa class I heat shock protein OS=Medicago sativa OX=3879 GN=HSP18.2 PE=2 SV=1	O	Posttranslational modification, protein turnover, chaperones	heat shock protein 1 [Tectona grandis]
c77735.graph_c0	0.13	0.5	0.11	1.36	1.28	1.36	0.000427268	1.02667	up	--	--	--	--	--	--	--	--	--	--	Long chain acyl-CoA synthetase 2 [Glycine soja]
c77951.graph_c0	4.79	5.38	4.24	1.33	1.7	0.69	0.000626202	-1.00253	down	[C]	Energy production and conversion	Biological Process: cytokinin metabolic process (GO:0009690);; Molecular Function: oxidoreductase activity, acting on CH-OH group of donors (GO:0016614);; Molecular Function: cytokinin dehydrogenase activity (GO:0019139);; Molecular Function: flavin adenine dinucleotide binding (GO:0050660);; Biological Process: oxidation-reduction process (GO:0055114);;	K00279|3.15969e-50|pvu:PHAVU_003G1365000|K00279 cytokinin dehydrogenase [EC:1.5.99.12] | (RefSeq) hypothetical protein	[C]	Energy production and conversion	--	Cytokinin dehydrogenase 3 OS=Arabidopsis thaliana OX=3702 GN=CKX3 PE=1 SV=1	C	Energy production and conversion	cytokinin oxidase/dehydrogenase 2 [Lotus japonicus]
c77964.graph_c0	3.5	7.2	3.59	16.53	14.84	13.17	0.000102928	1.04299	up	--	--	Cellular Component: integral component of membrane (GO:0016021);;	--	--	--	--	Uncharacterized protein At2g39920 OS=Arabidopsis thaliana OX=3702 GN=At2g39920 PE=2 SV=2	S	Function unknown	hypothetical protein GLYMA_11G226700 [Glycine max]
c78085.graph_c0	0	0	0	4.11	3.35	3.86	7.81615e-13	1.9343	up	[R]	General function prediction only	--	--	--	--	Hemerythrin HHE cation binding domain	--	S	Function unknown	putative hemerythrin-like protein C869,06c OS=Schizosaccharomyces pombe (strain 972 / ATCC 24843) GN=SPAC869.06c PE=3 SV=1 [Rhizoctonia solani AG-1 IB]
c78120.graph_c0	2.03	1.18	1.01	7.41	6.52	4.11	7.98105e-06	1.23883	up	--	--	--	--	--	--	--	--	--	--	hypothetical protein glysoja_037390 [Glycine soja]
c78123.graph_c1	29.65	28.79	30.57	73.36	73.15	63.29	4.11227e-17	1.1631	up	--	--	Molecular Function: hydrolase activity, hydrolyzing O-glycosyl compounds (GO:0004553);; Cellular Component: cell wall (GO:0005618);; Biological Process: xyloglucan metabolic process (GO:0010411);; Cellular Component: integral component of membrane (GO:0016021);; Molecular Function: xyloglucan:xyloglucosyl transferase activity (GO:0016762);; Biological Process: cell wall modification (GO:0042545);…	--	--	--	Glycosyl hydrolases family 16	Probable xyloglucan endotransglucosylase/hydrolase protein 25 OS=Arabidopsis thaliana OX=3702 GN=XTH25 PE=2 SV=2	G	Carbohydrate transport and metabolism	Putative xyloglucan endotransglucosylase/hydrolase protein 23 [Glycine soja]
c78418.graph_c0	4.94	7.95	5.69	25.23	24.8	24.23	5.42214e-26	1.77723	up	--	--	Biological Process: defense response (GO:0006952);;	--	--	--	--	Nodulin-1 OS=Medicago truncatula OX=3880 GN=N1 PE=2 SV=1	--	--	Defensin-like protein [Medicago truncatula]
c78458.graph_c0	30.72	29.04	30.12	94.89	102.59	101.24	3.01533e-87	1.70084	up	[O]	Posttranslational modification, protein turnover, chaperones	--	K13993|5.17253e-77|aip:107606291|K13993 HSP20 family protein | (RefSeq) 17.9 kDa class II heat shock protein-like	[O]	Posttranslational modification, protein turnover, chaperones	Hsp20/alpha crystallin family	17.1 kDa class II heat shock protein OS=Pisum sativum OX=3888 GN=HSP17.7 PE=1 SV=1	O	Posttranslational modification, protein turnover, chaperones	hypothetical protein TSUD_314980 [Trifolium subterraneum]
c78536.graph_c0	0	0	0	27.94	21.06	26.83	9.14476e-49	3.60917	up	--	--	--	--	--	--	Late nodulin protein	--	--	--	--
c78662.graph_c0	1.55	0.61	0.72	7.7	8.24	8.84	1.25667e-15	2.00952	up	--	--	--	--	--	--	--	Cyclin-dependent protein kinase inhibitor SMR4 OS=Arabidopsis thaliana OX=3702 GN=SMR4 PE=1 SV=1	S	Function unknown	hypothetical protein TanjilG_30250 [Lupinus angustifolius]
c78875.graph_c0	2.38	2.33	2.47	9.46	9.19	8.19	3.51599e-13	1.54293	up	--	--	Molecular Function: endopeptidase inhibitor activity (GO:0004866);; Biological Process: negative regulation of endopeptidase activity (GO:0010951);;	--	--	--	Trypsin and protease inhibitor	Alpha-amylase/subtilisin inhibitor OS=Oryza sativa subsp. japonica OX=39947 GN=RASI PE=1 SV=2	O	Posttranslational modification, protein turnover, chaperones	PREDICTED: endogenous alpha-amylase/subtilisin inhibitor-like [Lupinus angustifolius]
c78957.graph_c0	11.73	9.36	11.24	3.76	3.14	3.55	5.91885e-22	-1.46597	down	[L]	Replication, recombination and repair	Molecular Function: ubiquitin-protein transferase activity (GO:0004842);; Biological Process: protein ubiquitination (GO:0016567);; Molecular Function: ligase activity (GO:0016874);;	--	--	--	U-box domain	E3 ubiquitin-protein ligase PUB22 OS=Arabidopsis thaliana OX=3702 GN=PUB22 PE=1 SV=1	O	Posttranslational modification, protein turnover, chaperones	PREDICTED: E3 ubiquitin-protein ligase PUB23-like [Lupinus angustifolius]
c79074.graph_c0	29.62	26.92	22.3	3.28	4.11	3.28	4.37779e-23	-2.17191	down	--	--	--	--	--	--	--	--	--	--	--
c79121.graph_c0	691	731.8	728.6	1584.48	1612.26	1552.94	2.13492e-199	1.15327	up	--	--	Molecular Function: hydrolase activity, hydrolyzing O-glycosyl compounds (GO:0004553);; Biological Process: carbohydrate metabolic process (GO:0005975);;	K01183|1.18493e-145|vra:106756642|K01183 chitinase [EC:3.2.1.14] | (RefSeq) hevamine-A-like	[M]	Cell wall/membrane/envelope biogenesis	Glycosyl hydrolases family 18	Acidic endochitinase OS=Arabidopsis thaliana OX=3702 GN=CHIB1 PE=2 SV=2	G	Carbohydrate transport and metabolism	PREDICTED: acidic endochitinase-like [Lupinus angustifolius]
c79262.graph_c0	0	0.29	0	4.49	2.26	4.55	1.40294e-12	1.91786	up	--	--	Cellular Component: membrane (GO:0016020);;	--	[U]	Intracellular trafficking, secretion, and vesicular transport	Reticulon;; Reticulon	Reticulon-like protein B13 OS=Arabidopsis thaliana OX=3702 GN=RTNLB13 PE=2 SV=1	U	Intracellular trafficking, secretion, and vesicular transport	PREDICTED: reticulon-like protein B13 isoform X1 [Lupinus angustifolius]
c79707.graph_c0	3.64	3.8	3.07	10.9	11.39	10.97	6.04678e-25	1.5337	up	--	--	Molecular Function: asparagine synthase (glutamine-hydrolyzing) activity (GO:0004066);; Cellular Component: cytosol (GO:0005829);; Biological Process: asparagine biosynthetic process (GO:0006529);; Biological Process: glutamine metabolic process (GO:0006541);; Molecular Function: protein homodimerization activity (GO:0042803);;	--	--	--	Aluminium induced protein;; Glutamine amidotransferase domain;; Glutamine amidotransferase domain;; Aluminium induced protein	Stem-specific protein TSJT1 OS=Nicotiana tabacum OX=4097 GN=TSJT1 PE=2 SV=1	S	Function unknown	PREDICTED: stem-specific protein TSJT1-like [Lupinus angustifolius]
c80124.graph_c0	0	0	0	3.82	1.9	2.6	5.87344e-14	2.02237	up	--	--	--	--	--	--	Reverse transcriptase-like	--	--	--	hypothetical protein TSUD_92700 [Trifolium subterraneum]
c80216.graph_c0	5.81	5.81	4.64	2.05	2.03	3.08	1.25857e-12	-1.06476	down	--	--	--	--	[R]	General function prediction only	Integrase core domain	--	L	Replication, recombination and repair	uncharacterized protein LOC109793653 [Cajanus cajan]
c80557.graph_c0	133.71	137.47	131.05	59.36	60.87	64.52	4.92928e-87	-1.09144	down	--	--	Biological Process: transcription, DNA-templated (GO:0006351);; Cellular Component: cell part (GO:0044464);;	K09286|2.5741e-55|gmx:100817253|K09286 EREBP-like factor | (RefSeq) ERF5; ethylene-responsive transcription factor RAP2-3-like	--	--	AP2 domain	Ethylene-responsive transcription factor RAP2-3 OS=Arabidopsis thaliana OX=3702 GN=RAP2-3 PE=1 SV=2	K	Transcription	ethylene-responsive transcription factor RAP2-3-like [Glycine max]
c80571.graph_c0	0.14	0.38	0.25	2.23	5.52	2.92	3.02854e-07	1.42236	up	--	--	Cellular Component: integral component of membrane (GO:0016021);;	--	--	--	--	--	S	Function unknown	PREDICTED: uncharacterized protein LOC108473367 [Gossypium arboreum]
c80641.graph_c0	8.88	7.66	9.32	2.89	2.67	1.89	2.633e-13	-1.45957	down	--	--	Molecular Function: monooxygenase activity (GO:0004497);; Cellular Component: chloroplast (GO:0009507);; Biological Process: photorespiration (GO:0009853);; Molecular Function: ribulose-bisphosphate carboxylase activity (GO:0016984);; Biological Process: reductive pentose-phosphate cycle (GO:0019253);; Biological Process: oxidation-reduction process (GO:0055114);;	K01602|4.92012e-53|nnu:104602955|K01602 ribulose-bisphosphate carboxylase small chain [EC:4.1.1.39] | (RefSeq) ribulose bisphosphate carboxylase small chain, chloroplastic-like	--	--	Ribulose-1,5-bisphosphate carboxylase small subunit;; Ribulose bisphosphate carboxylase, small chain	Ribulose bisphosphate carboxylase small chain, chloroplastic OS=Fagus crenata OX=28929 GN=RBCS1 PE=2 SV=1	C	Energy production and conversion	PREDICTED: ribulose bisphosphate carboxylase small chain, chloroplastic-like [Lupinus angustifolius]
c80688.graph_c0	0	0	0	1.64	3	2.41	6.72105e-15	2.09372	up	--	--	Cellular Component: integral component of membrane (GO:0016021);;	--	--	--	--	--	S	Function unknown	uncharacterized protein LOC109809377 [Cajanus cajan]
c80736.graph_c0	0	0	0	2.95	4.77	5.17	2.23257e-10	1.71578	up	--	--	Biological Process: killing of cells of other organism (GO:0031640);; Biological Process: defense response to fungus (GO:0050832);;	--	--	--	Gamma-thionin family	Defensin-like protein 4 OS=Arabidopsis thaliana OX=3702 GN=PDF2.1 PE=2 SV=2	S	Function unknown	proteinase inhibitor SE60-like protein [Ammopiptanthus mongolicus]
c80777.graph_c0	1.7	1.97	1.74	0.49	0.5	0.5	2.43745e-16	-1.56489	down	--	--	--	--	[R]	General function prediction only	Reverse transcriptase-like;; Reverse transcriptase (RNA-dependent DNA polymerase)	Putative ribonuclease H protein At1g65750 OS=Arabidopsis thaliana OX=3702 GN=At1g65750 PE=3 SV=1	S	Function unknown	ribonuclease H, partial [Trifolium pratense]
c80849.graph_c0	7.02	7.94	9	1.98	2.33	1.65	9.05879e-13	-1.56609	down	[C]	Energy production and conversion	Molecular Function: copper ion binding (GO:0005507);; Molecular Function: electron carrier activity (GO:0009055);; Cellular Component: chloroplast thylakoid membrane (GO:0009535);; Biological Process: oxidation-reduction process (GO:0055114);;	K02638|1.3198e-75|adu:107496985|K02638 plastocyanin | (RefSeq) plastocyanin	--	--	Copper binding proteins, plastocyanin/azurin family	Plastocyanin, chloroplastic OS=Solanum lycopersicum OX=4081 GN=PETE PE=2 SV=1	C	Energy production and conversion	plastocyanin [Arachis duranensis]
c81025.graph_c0	5.78	4.54	5.47	0.99	1.66	1.55	2.4987e-05	-1.16128	down	--	--	Molecular Function: nucleic acid binding (GO:0003676);; Molecular Function: protein serine/threonine kinase activity (GO:0004674);; Molecular Function: ATP binding (GO:0005524);; Cellular Component: plasma membrane (GO:0005886);; Biological Process: protein phosphorylation (GO:0006468);; Biological Process: defense response (GO:0006952);; Molecular Function: methyltransferase activity (GO:0008168…	K04733|3.22425e-54|gmx:102669364|K04733 interleukin-1 receptor-associated kinase 4 [EC:2.7.11.1] | (RefSeq) cysteine-rich receptor-like protein kinase 10	--	--	Salt stress response/antifungal	Cysteine-rich receptor-like protein kinase 10 OS=Arabidopsis thaliana OX=3702 GN=CRK10 PE=1 SV=3	T	Signal transduction mechanisms	PREDICTED: cysteine-rich receptor-like protein kinase 10 [Glycine max]
c81155.graph_c0	0.63	1.06	0.93	52.31	51.56	49.78	6.64773e-122	4.56097	up	--	--	--	--	--	--	--	--	S	Function unknown	hypothetical protein TanjilG_06446 [Lupinus angustifolius]
c81336.graph_c1	0.59	0.93	0.54	5.53	9.29	5.7	7.21177e-09	1.5904	up	--	--	Cellular Component: integral component of mitochondrial inner membrane (GO:0031305);; Biological Process: mitochondrial respiratory chain complex IV assembly (GO:0033617);; Cellular Component: mitochondrial respiratory chain supercomplex (GO:0097249);;	--	--	--	Hypoxia induced protein conserved region	--	S	Function unknown	hypothetical protein TSUD_248700 [Trifolium subterraneum]
c81355.graph_c0	0.47	0	0.15	20.08	14.36	12.99	1.35044e-39	3.2494	up	--	--	Cellular Component: integral component of membrane (GO:0016021);;	--	--	--	--	--	S	Function unknown	hypothetical protein GLYMA_20G124500 [Glycine max]
c81424.graph_c0	0	0	0	11.76	8.04	13.1	5.35189e-49	3.62619	up	--	--	--	--	--	--	--	--	--	--	--
c81574.graph_c0	0.22	0	0.07	1.43	1.63	2.47	5.11427e-08	1.50133	up	[O]	Posttranslational modification, protein turnover, chaperones	Molecular Function: hydrolase activity, hydrolyzing O-glycosyl compounds (GO:0004553);; Cellular Component: extracellular region (GO:0005576);; Biological Process: carbohydrate metabolic process (GO:0005975);; Molecular Function: carbohydrate binding (GO:0030246);;	--	--	--	Protein of unknown function (DUF3421)	--	S	Function unknown	hypothetical protein RSOLAG1IB_06884 [Rhizoctonia solani AG-1 IB]
c82031.graph_c0	1.86	2.03	1.99	0	0	0.17	2.65457e-19	-2.38116	down	--	--	--	--	--	--	--	Protein FAR1-RELATED SEQUENCE 7 OS=Arabidopsis thaliana OX=3702 GN=FRS7 PE=2 SV=1	S	Function unknown	hypothetical protein TSUD_93420 [Trifolium subterraneum]
c82163.graph_c0	0.29	0.09	0.04	1.2	2.03	1.32	2.16695e-07	1.44487	up	[P]	Inorganic ion transport and metabolism	Molecular Function: FMN binding (GO:0010181);; Molecular Function: oxidoreductase activity (GO:0016491);; Molecular Function: heme binding (GO:0020037);; Molecular Function: metal ion binding (GO:0046872);; Biological Process: oxidation-reduction process (GO:0055114);;	--	--	--	Ferritin-like domain	--	S	Function unknown	hypothetical protein RSOLAG22IIIB_08567 [Rhizoctonia solani]
c82746.graph_c0	0.33	0.19	0.08	1.45	0.96	1.51	1.42772e-06	1.35088	up	--	--	--	K10523|5.67932e-08|spen:107024139|K10523 speckle-type POZ protein | (RefSeq) BTB/POZ domain-containing protein At1g55760	--	--	--	--	S	Function unknown	BTB/POZ domain-containing protein At1g55760-like isoform X1 [Helianthus annuus]
c82782.graph_c0	0.13	0	0.12	2.53	2.04	1.91	6.51337e-18	2.2693	up	[O]	Posttranslational modification, protein turnover, chaperones	Molecular Function: serine-type endopeptidase activity (GO:0004252);; Biological Process: proteolysis (GO:0006508);;	--	[O]	Posttranslational modification, protein turnover, chaperones	Subtilase family;; Peptidase inhibitor I9	Subtilisin-like protease SBT5.5 OS=Arabidopsis thaliana OX=3702 GN=SBT5.5 PE=3 SV=2	O	Posttranslational modification, protein turnover, chaperones	Subtilisin-like protease 8 [Rhizoctonia solani]
c82901.graph_c0	0	0.5	0.43	2.24	2.01	1.99	1.18655e-07	1.47247	up	[G]	Carbohydrate transport and metabolism	Molecular Function: carbohydrate binding (GO:0030246);;	--	--	--	Ricin-type beta-trefoil lectin domain-like;; Ricin-type beta-trefoil lectin domain	--	S	Function unknown	hypothetical protein RSOLAG22IIIB_04907 [Rhizoctonia solani]
c83105.graph_c0	0	0	0	2.27	2.61	1.63	1.29471e-13	1.99622	up	--	--	--	--	--	--	--	--	S	Function unknown	hypothetical protein RSOL_501880 [Rhizoctonia solani AG-3 Rhs1AP]
c83210.graph_c0	3.04	4.81	2.82	10.53	7.47	10.8	2.0571e-07	1.15504	up	--	--	Cellular Component: integral component of membrane (GO:0016021);;	--	--	--	--	--	S	Function unknown	unknown [Lotus japonicus]
c83226.graph_c0	7.32	9.13	9.96	2.94	3.09	3.93	2.6995e-07	-1.12379	down	[S]	Function unknown	Cellular Component: extracellular region (GO:0005576);;	K13449|2.42248e-70|tcc:TCM_006332|K13449 pathogenesis-related protein 1 | (RefSeq) Pathogenesis-related protein 1	[S]	Function unknown	Cysteine-rich secretory protein family	Pathogenesis-related protein 1 OS=Arabidopsis thaliana OX=3702 GN=At2g14610 PE=1 SV=1	S	Function unknown	PREDICTED: pathogenesis-related protein 1-like [Juglans regia]
c83467.graph_c0	7.88	3.68	5.86	24.34	24.97	27.33	1.559e-09	1.50763	up	--	--	Molecular Function: sucrose alpha-glucosidase activity (GO:0004575);; Cellular Component: vacuole (GO:0005773);; Biological Process: sucrose metabolic process (GO:0005985);; Cellular Component: integral component of membrane (GO:0016021);;	K01193|9.31337e-56|gmx:100805757|K01193 beta-fructofuranosidase [EC:3.2.1.26] | (RefSeq) acid beta-fructofuranosidase-like	[G]	Carbohydrate transport and metabolism	Glycosyl hydrolases family 32 N-terminal domain	Acid beta-fructofuranosidase OS=Vigna radiata var. radiata OX=3916 GN=INVA PE=1 SV=1	G	Carbohydrate transport and metabolism	PREDICTED: acid beta-fructofuranosidase-like [Lupinus angustifolius]
c83484.graph_c1	2.59	2.82	1.78	0.34	1.23	0.31	7.48544e-06	-1.25765	down	--	--	--	--	[R]	General function prediction only	Integrase core domain	Uncharacterized mitochondrial protein AtMg00860 OS=Arabidopsis thaliana OX=3702 GN=AtMg00860 PE=4 SV=1	L	Replication, recombination and repair	Retrotransposable element Tf2 [Cajanus cajan]
c83527.graph_c0	0.46	0.5	0.42	2.28	2.87	1.96	7.98625e-13	1.72146	up	--	--	--	--	--	--	Helix-loop-helix DNA-binding domain	Transcription factor bHLH25 OS=Arabidopsis thaliana OX=3702 GN=BHLH25 PE=2 SV=2	K	Transcription	transcription factor bHLH25-like isoform X2 [Arachis ipaensis]
c83574.graph_c1	167.08	160.94	164.92	387.05	386.64	400.55	9.93298e-104	1.25329	up	--	--	Biological Process: response to stimulus (GO:0050896);;	--	--	--	Dehydrin	--	S	Function unknown	hypothetical protein TanjilG_03856 [Lupinus angustifolius]
c83587.graph_c0	21.48	21.91	17.25	80.31	88.04	86.09	5.31877e-86	2.00297	up	[G]	Carbohydrate transport and metabolism	Molecular Function: sucrose alpha-glucosidase activity (GO:0004575);; Cellular Component: vacuole (GO:0005773);; Biological Process: sucrose metabolic process (GO:0005985);; Cellular Component: integral component of membrane (GO:0016021);;	K01193|3.73131e-67|adu:107488214|K01193 beta-fructofuranosidase [EC:3.2.1.26] | (RefSeq) acid beta-fructofuranosidase	[G]	Carbohydrate transport and metabolism	Domain of unknown function (DUF3357);; Glycosyl hydrolases family 32 N-terminal domain	Acid beta-fructofuranosidase OS=Vigna radiata var. radiata OX=3916 GN=INVA PE=1 SV=1	G	Carbohydrate transport and metabolism	acid beta-fructofuranosidase [Arachis duranensis]
c83591.graph_c0	0.2	0.44	0.69	12.74	11.34	14.01	8.85411e-60	3.51674	up	--	--	--	--	--	--	--	--	--	--	PREDICTED: uncharacterized protein LOC109335127 isoform X1 [Lupinus angustifolius]
c83625.graph_c0	0.2	1.3	2.36	13.38	9.1	9.22	4.61078e-11	1.74589	up	--	--	--	--	--	--	--	--	S	Function unknown	PREDICTED: uncharacterized protein LOC101498325 [Cicer arietinum]
c83636.graph_c0	0	0	0	4.39	2.59	2.76	8.47116e-09	1.55543	up	--	--	--	--	--	--	--	--	--	--	hypothetical protein RSAG8_11274, partial [Rhizoctonia solani AG-8 WAC10335]
c83751.graph_c0	0	0.25	0.05	1.77	1.07	0.87	1.92179e-05	1.19526	up	[H]	Coenzyme transport and metabolism	Cellular Component: cytosol (GO:0005829);; Biological Process: aromatic compound biosynthetic process (GO:0019438);; Molecular Function: licodione 2'-O-methyltransferase activity (GO:0030751);; Biological Process: methylation (GO:0032259);; Molecular Function: isoliquiritigenin 2'-O-methyltransferase activity (GO:0033802);; Molecular Function: protein dimerization activity (GO:0046983);;	K13066|0|gmx:100787536|K13066 caffeic acid 3-O-methyltransferase [EC:2.1.1.68] | (RefSeq) isoliquiritigenin 2'-O-methyltransferase-like	[R]	General function prediction only	O-methyltransferase;; Dimerisation domain	Isoliquiritigenin 2&apos;-O-methyltransferase OS=Medicago sativa OX=3879 PE=1 SV=1	S	Function unknown	PREDICTED: isoliquiritigenin 2&apos;-O-methyltransferase-like [Glycine max]
c83776.graph_c0	3.09	4.24	2.79	0	0.26	0.28	8.96975e-08	-1.47625	down	--	--	--	--	--	--	--	--	--	--	--
c84029.graph_c0	2.96	2.23	3.27	32.13	33.6	30.55	6.1298e-43	2.79667	up	--	--	--	--	--	--	Late embryogenesis abundant protein 18	--	S	Function unknown	seed maturation protein PM35 [Glycine max]
c84133.graph_c0	3.57	4.74	7.29	1.33	0.96	1.31	2.43053e-06	-1.28468	down	--	--	--	--	--	--	--	--	--	--	hypothetical protein TanjilG_29088 [Lupinus angustifolius]
c84166.graph_c0	0.37	1.14	0.42	2.85	2.6	2.38	0.000342552	1.04172	up	--	--	--	--	--	--	--	--	--	--	--
c84209.graph_c0	12.15	14.26	12.08	3.69	5.61	5.56	4.05729e-07	-1.09717	down	--	--	Molecular Function: protein serine/threonine kinase activity (GO:0004674);; Molecular Function: ATP binding (GO:0005524);; Biological Process: protein phosphorylation (GO:0006468);; Cellular Component: integral component of membrane (GO:0016021);;	--	[T]	Signal transduction mechanisms	Protein tyrosine kinase	Receptor-like cytoplasmic kinase 176 OS=Oryza sativa subsp. japonica OX=39947 GN=RLCK176 PE=1 SV=1	T	Signal transduction mechanisms	hypothetical protein GLYMA_14G0687002, partial [Glycine max]
c84248.graph_c0	0.73	1.6	0.23	4.52	6.09	4.92	7.64326e-08	1.46824	up	--	--	Cellular Component: integral component of membrane (GO:0016021);;	--	--	--	--	--	S	Function unknown	uncharacterized protein LOC107608366 [Arachis ipaensis]
c84564.graph_c0	1.62	1.43	2.29	5.35	6.76	6.8	1.22957e-13	1.51424	up	[I]	Lipid transport and metabolism	Molecular Function: jasmonate O-methyltransferase activity (GO:0030795);; Biological Process: methylation (GO:0032259);;	K08241|0|gmx:100170650|K08241 jasmonate O-methyltransferase [EC:2.1.1.141] | (RefSeq) SABATH2; salicylic acid methyl transferase-like protein	--	--	SAM dependent carboxyl methyltransferase	Salicylate carboxymethyltransferase OS=Clarkia breweri OX=36903 GN=SAMT PE=1 SV=1	S	Function unknown	Salicylate O-methyltransferase [Glycine soja]
c84605.graph_c0	3.11	2.49	3.16	19.41	19.6	20.16	5.31004e-27	2.21886	up	--	--	Biological Process: metabolic process (GO:0008152);; Molecular Function: amino acid binding (GO:0016597);;	--	--	--	--	--	S	Function unknown	hypothetical protein KK1_028561 [Cajanus cajan]
c84637.graph_c0	2.41	2.83	2.56	0.25	0.33	0	2.2695e-06	-1.31891	down	--	--	--	--	--	--	--	--	--	--	hypothetical protein TSUD_96410 [Trifolium subterraneum]
c84714.graph_c0	0.33	0.78	0.47	2.11	2.76	2.64	0.000582373	1.00653	up	[J]	Translation, ribosomal structure and biogenesis	--	K01166|4.62017e-36|mtr:MTR_4g057825|K01166 ribonuclease T2 [EC:3.1.27.1] | (RefSeq) ribonuclease T2 family protein	[A]	RNA processing and modification	Ribonuclease T2 family	Ribonuclease S-4 OS=Antirrhinum hispanicum OX=49039 GN=S4 PE=2 SV=1	S	Function unknown	ribonuclease T2 family protein [Medicago truncatula]
c84748.graph_c0	0	0.94	0	10.07	6.4	7.16	4.10118e-09	1.61032	up	--	--	Biological Process: response to stress (GO:0006950);;	--	--	--	Heat shock protein 9/12	--	O	Posttranslational modification, protein turnover, chaperones	hypothetical protein RSOLAG22IIIB_05893 [Rhizoctonia solani]
c84775.graph_c0	15.94	14.67	15.55	1.91	2.86	3.02	5.16285e-23	-2.04093	down	--	--	--	--	--	--	--	--	S	Function unknown	CC-NBS-LRR resistance protein [Trifolium pratense]
c84910.graph_c0	32.39	38.75	33.57	13.64	18.08	17.31	1.18933e-20	-1.00486	down	[G]	Carbohydrate transport and metabolism	Molecular Function: zinc ion binding (GO:0008270);; Molecular Function: oxidoreductase activity (GO:0016491);; Biological Process: oxidation-reduction process (GO:0055114);;	K00083|0|gmx:100801089|K00083 cinnamyl-alcohol dehydrogenase [EC:1.1.1.195] | (RefSeq) probable mannitol dehydrogenase	[Q]	Secondary metabolites biosynthesis, transport and catabolism	Alcohol dehydrogenase GroES-like domain;; Zinc-binding dehydrogenase;; Zinc-binding dehydrogenase;; D-isomer specific 2-hydroxyacid dehydrogenase, NAD binding domain	Probable mannitol dehydrogenase OS=Fragaria ananassa OX=3747 GN=CAD PE=2 SV=1	C	Energy production and conversion	putative mannitol dehydrogenase [Cajanus cajan]
c84915.graph_c0	0	0	0	0.97	1.01	1.62	9.67767e-10	1.65326	up	[C]	Energy production and conversion	Molecular Function: aldehyde dehydrogenase (NAD) activity (GO:0004029);; Molecular Function: secondary active sulfate transmembrane transporter activity (GO:0008271);; Cellular Component: integral component of membrane (GO:0016021);; Biological Process: oxidation-reduction process (GO:0055114);; Biological Process: sulfate transmembrane transport (GO:1902358);;	K00130|7.53976e-80|pda:103713049|K00130 betaine-aldehyde dehydrogenase [EC:1.2.1.8] | (RefSeq) betaine aldehyde dehydrogenase 2-like	[C]	Energy production and conversion	Aldehyde dehydrogenase family	Betaine aldehyde dehydrogenase 2 OS=Oryza sativa subsp. japonica OX=39947 GN=BADH2 PE=1 SV=1	C	Energy production and conversion	aldehyde dehydrogenase [Rhizoctonia solani AG-1 IB]
c84973.graph_c0	2.48	3.11	2.1	13.56	15.07	17.6	2.85968e-27	2.1409	up	--	--	--	--	--	--	--	--	--	--	hypothetical protein TanjilG_15393 [Lupinus angustifolius]
c85067.graph_c0	0.09	0.05	0.05	1.62	1.61	1.8	3.27434e-21	2.44026	up	[S]	Function unknown	Cellular Component: integral component of membrane (GO:0016021);; Biological Process: transmembrane transport (GO:0055085);;	--	--	--	OPT oligopeptide transporter protein	Probable metal-nicotianamine transporter YSL7 OS=Oryza sativa subsp. japonica OX=39947 GN=YSL7 PE=2 SV=1	S	Function unknown	Metal-nicotianamine transporter YSL2 OS=Arabidopsis thaliana GN=YSL2 PE=2 SV=1 [Rhizoctonia solani AG-1 IB]
c85136.graph_c0	50.26	47.89	46.21	20.88	21.18	23.81	1.18845e-24	-1.06771	down	--	--	Molecular Function: transcription factor activity, sequence-specific DNA binding (GO:0003700);; Cellular Component: nucleus (GO:0005634);; Biological Process: response to chitin (GO:0010200);; Molecular Function: sequence-specific DNA binding (GO:0043565);; Molecular Function: transcription regulatory region DNA binding (GO:0044212);; Molecular Function: metal ion binding (GO:0046872);;	--	[R]	General function prediction only	C2H2-type zinc finger;; C2H2-type zinc finger	Zinc finger protein ZAT11 OS=Arabidopsis thaliana OX=3702 GN=ZAT11 PE=2 SV=1	S	Function unknown	PREDICTED: zinc finger protein ZAT11-like [Lupinus angustifolius]
c85149.graph_c0	2.71	5.68	3.62	20.52	23.46	24.77	1.88054e-25	2.07712	up	--	--	Biological Process: defense response to bacterium (GO:0042742);; Biological Process: defense response to fungus (GO:0050832);;	--	[R]	General function prediction only	Barwin family	Wound-induced protein WIN1 OS=Solanum tuberosum OX=4113 GN=WIN1 PE=2 SV=1	G	Carbohydrate transport and metabolism	pathogenesis-related protein PR-4-like [Cajanus cajan]
c85210.graph_c0	8.85	10.49	7.29	31.87	37.34	34.04	6.7545e-28	1.76353	up	--	--	--	--	--	--	--	--	--	--	--
c85273.graph_c0	7.35	7.27	8.33	1.16	1.69	1.36	2.51623e-24	-2.01238	down	--	--	--	--	--	--	WRKY DNA -binding domain	Probable WRKY transcription factor 29 OS=Arabidopsis thaliana OX=3702 GN=WRKY29 PE=2 SV=1	K	Transcription	hypothetical protein PHAVU_002G293200g [Phaseolus vulgaris]
c85280.graph_c0	0	0	0	39.29	34.04	50.27	4.73834e-90	4.61785	up	--	--	--	--	--	--	Late nodulin protein	--	--	--	--
c85327.graph_c0	2.24	2.71	3.04	0.08	0.22	0.38	3.21448e-09	-1.62531	down	--	--	--	--	--	--	--	--	--	--	uncharacterized protein LOC109810121 [Cajanus cajan]
c85347.graph_c1	1.78	3.07	2.33	0.41	0.86	0.25	0.000158464	-1.09266	down	--	--	Cellular Component: plastid (GO:0009536);; Cellular Component: integral component of membrane (GO:0016021);;	K03542|7.5492e-86|osa:4324933|K03542 photosystem II 22kDa protein | (RefSeq) P0039A07.6; photosystem II 22 kDa protein, chloroplastic	--	--	--	Photosystem II 22 kDa protein, chloroplastic OS=Nicotiana tabacum OX=4097 GN=PSBS PE=2 SV=1	I	Lipid transport and metabolism	PREDICTED: photosystem II 22 kDa protein, chloroplastic-like [Lupinus angustifolius]
c85396.graph_c0	0	0	0	13.4	15.56	17.13	1.16033e-62	3.99262	up	[O]	Posttranslational modification, protein turnover, chaperones	--	K13993|3.00679e-76|cam:101504383|K13993 HSP20 family protein | (RefSeq) 17.1 kDa class II heat shock protein-like	[O]	Posttranslational modification, protein turnover, chaperones	Hsp20/alpha crystallin family	18.8 kDa class II heat shock protein OS=Ipomoea nil OX=35883 GN=SHSP-2 PE=2 SV=1	O	Posttranslational modification, protein turnover, chaperones	PREDICTED: 17.9 kDa class II heat shock protein-like [Lupinus angustifolius]
c85414.graph_c0	6.9	5.16	4.82	21.66	20.33	22.54	2.23863e-50	1.8332	up	--	--	Cellular Component: plasma membrane (GO:0005886);; Cellular Component: integral component of membrane (GO:0016021);;	--	--	--	Domain of unknown function (DUF588)	CASP-like protein 4A3 OS=Arabidopsis thaliana OX=3702 GN=At2g36330 PE=2 SV=1	--	--	hypothetical protein PHAVU_008G155100g [Phaseolus vulgaris]
c85447.graph_c0	0	0	0.12	5.69	6.23	4.62	2.85521e-18	2.32027	up	--	--	--	--	--	--	--	--	--	--	PREDICTED: uncharacterized protein LOC109348138 isoform X1 [Lupinus angustifolius]
c85472.graph_c0	14.84	22.89	20.19	0.65	0.77	1.77	1.18827e-26	-2.61323	down	--	--	--	--	--	--	--	--	--	--	--
c85495.graph_c0	0.53	0.13	0.46	7.98	11.94	9.66	7.32716e-24	2.56082	up	--	--	Biological Process: lipid transport (GO:0006869);; Molecular Function: lipid binding (GO:0008289);;	--	--	--	Protease inhibitor/seed storage/LTP family;; Probable lipid transfer	Non-specific lipid-transfer protein 2 OS=Lens culinaris OX=3864 PE=1 SV=1	U	Intracellular trafficking, secretion, and vesicular transport	PREDICTED: non-specific lipid-transfer protein 1-like isoform X3 [Lupinus angustifolius]
c85506.graph_c0	0.19	0.09	0.35	3.28	3.04	2.29	3.25294e-09	1.62728	up	--	--	Molecular Function: nucleotide binding (GO:0000166);; Molecular Function: nucleic acid binding (GO:0003676);;	K12881|1.79639e-17|mus:103987883|K12881 THO complex subunit 4 | (RefSeq) THO complex subunit 4A-like isoform X1	[A]	RNA processing and modification	RNA recognition motif. (a.k.a. RRM, RBD, or RNP domain);; C-terminal duplication domain of Friend of PRMT1	THO complex subunit 4B OS=Arabidopsis thaliana OX=3702 GN=ALY2 PE=1 SV=1	S	Function unknown	mRNA export protein mlo3 AltName: Full=RNA-annealing protein mlo3 [Rhizoctonia solani AG-1 IB]
c85541.graph_c0	1.56	1.75	0.95	5.78	2.91	4.7	1.25749e-06	1.20653	up	--	--	Biological Process: carbohydrate metabolic process (GO:0005975);; Molecular Function: polysaccharide binding (GO:0030247);; Molecular Function: glucan endo-1,3-beta-D-glucosidase activity (GO:0042973);; Cellular Component: anchored component of plasma membrane (GO:0046658);;	--	--	--	Glycosyl hydrolases family 17	Glucan endo-1,3-beta-glucosidase, acidic isoform GI9 OS=Nicotiana tabacum OX=4097 GN=PR2 PE=1 SV=1	G	Carbohydrate transport and metabolism	PREDICTED: glucan endo-1,3-beta-glucosidase-like [Lupinus angustifolius]
c85572.graph_c1	4	4.71	3.4	11.01	11.03	8.77	2.42427e-07	1.11261	up	--	--	--	--	--	--	--	--	S	Function unknown	PREDICTED: uncharacterized protein LOC109326509 [Lupinus angustifolius]
c85620.graph_c0	0	0	0	3.08	4.02	2.84	9.12233e-09	1.55263	up	--	--	Molecular Function: phosphatidylserine decarboxylase activity (GO:0004609);; Biological Process: phospholipid biosynthetic process (GO:0008654);; Cellular Component: integral component of membrane (GO:0016021);;	--	--	--	--	--	S	Function unknown	hypothetical protein RSOLAG22IIIB_06767 [Rhizoctonia solani]
c85641.graph_c0	12.32	8.59	8.67	2.91	3.69	2.41	5.92957e-08	-1.2771	down	--	--	--	--	--	--	--	--	--	--	--
c85644.graph_c0	0.09	0.26	0.26	1.01	1.17	1.19	6.77376e-05	1.14593	up	[G]	Carbohydrate transport and metabolism	Molecular Function: alpha-amylase activity (GO:0004556);; Molecular Function: calcium ion binding (GO:0005509);; Biological Process: carbohydrate metabolic process (GO:0005975);; Cellular Component: apoplast (GO:0048046);;	K01176|0|cam:101507296|K01176 alpha-amylase [EC:3.2.1.1] | (RefSeq) alpha-amylase-like	[G]	Carbohydrate transport and metabolism	Alpha-amylase C-terminal beta-sheet domain;; Alpha amylase, catalytic domain	Alpha-amylase OS=Vigna mungo OX=3915 GN=AMY1.1 PE=2 SV=1	G	Carbohydrate transport and metabolism	alpha-amylase-like [Cajanus cajan]
c85655.graph_c0	5.13	3.74	6.08	39.13	44.32	37.36	2.85177e-84	2.75815	up	[R]	General function prediction only	Cellular Component: integral component of membrane (GO:0016021);;	K06910|7.86098e-86|aip:107628477|K06910 uncharacterized protein | (RefSeq) UPF0098 protein CPn_0877/CP_0992/CPj0877/CpB0906	--	--	Phosphatidylethanolamine-binding protein	--	S	Function unknown	uncharacterized protein LOC107628477 [Arachis ipaensis]
c85742.graph_c0	0.12	0	0	4.08	2.03	2.25	9.46627e-15	2.08231	up	[P]	Inorganic ion transport and metabolism	Molecular Function: carbonate dehydratase activity (GO:0004089);; Biological Process: one-carbon metabolic process (GO:0006730);; Molecular Function: zinc ion binding (GO:0008270);;	K01674|2.47363e-130|pvu:PHAVU_001G129100g|K01674 carbonic anhydrase [EC:4.2.1.1] | (RefSeq) hypothetical protein	[R]	General function prediction only	Eukaryotic-type carbonic anhydrase	Alpha carbonic anhydrase 4 OS=Arabidopsis thaliana OX=3702 GN=ACA4 PE=3 SV=1	P	Inorganic ion transport and metabolism	alpha carbonic anhydrase 4-like [Cajanus cajan]
c85813.graph_c0	0.17	0.75	0.21	1.04	2.03	0.55	5.43282e-05	1.12236	up	--	--	--	--	[R]	General function prediction only	Reverse transcriptase (RNA-dependent DNA polymerase)	Putative ribonuclease H protein At1g65750 OS=Arabidopsis thaliana OX=3702 GN=At1g65750 PE=3 SV=1	S	Function unknown	hypothetical protein TSUD_224300 [Trifolium subterraneum]
c86016.graph_c1	5.37	5.23	4.81	1.91	0.77	1.65	1.01132e-06	-1.25661	down	--	--	Molecular Function: signal transducer activity (GO:0004871);; Biological Process: defense response (GO:0006952);; Biological Process: signal transduction (GO:0007165);; Cellular Component: plasmodesma (GO:0009506);; Cellular Component: integral component of membrane (GO:0016021);; Cellular Component: anchored component of plasma membrane (GO:0046658);;	--	--	--	Late embryogenesis abundant protein	NDR1/HIN1-like protein 10 OS=Arabidopsis thaliana OX=3702 GN=NHL10 PE=2 SV=1	--	--	NDR1/HIN1-like protein 10 [Cajanus cajan]
c86065.graph_c0	9.76	6.6	12.04	0.73	0.66	1.88	4.86486e-11	-1.74753	down	--	--	--	--	--	--	--	--	--	--	Nodule Cysteine-Rich (NCR) secreted peptide [Medicago truncatula]
c86068.graph_c0	4.42	3.97	2.99	0.66	1.03	0.32	4.06024e-07	-1.41078	down	[O]	Posttranslational modification, protein turnover, chaperones	Molecular Function: glutathione transferase activity (GO:0004364);; Cellular Component: cytoplasm (GO:0005737);; Biological Process: glutathione metabolic process (GO:0006749);; Biological Process: toxin catabolic process (GO:0009407);;	K00799|4.35197e-116|adu:107459608|K00799 glutathione S-transferase [EC:2.5.1.18] | (RefSeq) glutathione S-transferase U19-like	[O]	Posttranslational modification, protein turnover, chaperones	Glutathione S-transferase, N-terminal domain;; Glutathione S-transferase, C-terminal domain;; Glutathione S-transferase, C-terminal domain;; Glutathione S-transferase, N-terminal domain	Probable glutathione S-transferase parC OS=Nicotiana tabacum OX=4097 GN=PARC PE=2 SV=1	O	Posttranslational modification, protein turnover, chaperones	glutathione S-transferase U19 [Arachis duranensis]
c86132.graph_c0	0	0	0	2.88	2.97	2.36	4.98842e-08	1.47072	up	[O]	Posttranslational modification, protein turnover, chaperones	Molecular Function: ATP binding (GO:0005524);;	K03283|2.12959e-118|vra:106773604|K03283 heat shock 70kDa protein 1/8 | (RefSeq) heat shock 70 kDa protein-like	[O]	Posttranslational modification, protein turnover, chaperones	Hsp70 protein	Probable mediator of RNA polymerase II transcription subunit 37c OS=Arabidopsis thaliana OX=3702 GN=MED37C PE=1 SV=1	O	Posttranslational modification, protein turnover, chaperones	hypothetical protein CUMW_119540 [Citrus unshiu]
c86157.graph_c0	2.97	2.72	2.96	27.46	25.02	28.96	8.17758e-206	3.11621	up	[P]	Inorganic ion transport and metabolism	Molecular Function: secondary active sulfate transmembrane transporter activity (GO:0008271);; Cellular Component: integral component of membrane (GO:0016021);; Biological Process: sulfate transmembrane transport (GO:1902358);;	K17471|0|cam:101512274|K17471 sulfate transporter 3 | (RefSeq) probable sulfate transporter 3.5	[P]	Inorganic ion transport and metabolism	Sulfate permease family;; STAS domain	Probable sulfate transporter 3.5 OS=Arabidopsis thaliana OX=3702 GN=SULTR3;5 PE=2 SV=1	P	Inorganic ion transport and metabolism	probable sulfate transporter 3.5 [Cajanus cajan]
c86236.graph_c0	2.4	2.78	2.46	0.93	0.52	0.69	0.000171972	-1.0745	down	--	--	--	--	--	--	--	--	--	--	--
c86437.graph_c0	0.05	0.05	0.36	0.98	0.92	1.38	1.38601e-05	1.22978	up	[E]	Amino acid transport and metabolism	Molecular Function: transporter activity (GO:0005215);; Biological Process: transport (GO:0006810);; Cellular Component: integral component of membrane (GO:0016021);;	K14638|0|gmx:100812906|K14638 solute carrier family 15 (peptide/histidine transporter), member 3/4 | (RefSeq) protein NRT1/ PTR FAMILY 7.1-like	[E]	Amino acid transport and metabolism	POT family	Protein NRT1/ PTR FAMILY 7.1 OS=Arabidopsis thaliana OX=3702 GN=NPF7.1 PE=2 SV=1	E	Amino acid transport and metabolism	PREDICTED: protein NRT1/ PTR FAMILY 7.1-like isoform X1 [Lupinus angustifolius]
c86452.graph_c0	2.61	1.98	1.89	64.55	63.52	58.17	3.48057e-232	4.45694	up	--	--	Cellular Component: plasma membrane (GO:0005886);; Cellular Component: integral component of membrane (GO:0016021);; Biological Process: carbohydrate transmembrane transport (GO:0034219);; Molecular Function: sugar transmembrane transporter activity (GO:0051119);;	K15382|4.11535e-142|pvu:PHAVU_009G162900g|K15382 solute carrier family 50 (sugar transporter) | (RefSeq) hypothetical protein	[R]	General function prediction only	Sugar efflux transporter for intercellular exchange	Bidirectional sugar transporter SWEET13 OS=Arabidopsis thaliana OX=3702 GN=SWEET13 PE=1 SV=1	U	Intracellular trafficking, secretion, and vesicular transport	hypothetical protein LR48_Vigan04g076800 [Vigna angularis]
c86836.graph_c0	7.14	8.36	7.09	36.36	40.34	38.71	1.39841e-95	2.2694	up	[O]	Posttranslational modification, protein turnover, chaperones	--	K13993|3.59758e-60|adu:107472819|K13993 HSP20 family protein | (RefSeq) 26.5 kDa heat shock protein, mitochondrial	[O]	Posttranslational modification, protein turnover, chaperones	Hsp20/alpha crystallin family	26.5 kDa heat shock protein, mitochondrial OS=Arabidopsis thaliana OX=3702 GN=HSP26.5 PE=2 SV=1	O	Posttranslational modification, protein turnover, chaperones	26.5 kDa heat shock protein, mitochondrial [Arachis duranensis]
c86850.graph_c0	1.68	3.94	3.03	8.47	8.1	8.74	3.83287e-09	1.26369	up	--	--	Cellular Component: integral component of membrane (GO:0016021);;	--	--	--	--	--	S	Function unknown	hypothetical protein TanjilG_31385 [Lupinus angustifolius]
c86863.graph_c0	0.77	3.04	2.7	7.45	7.4	6.21	8.10116e-05	1.0843	up	--	--	Cellular Component: integral component of membrane (GO:0016021);; Biological Process: transmembrane transport (GO:0055085);;	K13754|8.79504e-19|vra:106774699|K13754 solute carrier family 24 (sodium/potassium/calcium exchanger), member 6 | (RefSeq) cation/calcium exchanger 2-like	--	--	--	--	P	Inorganic ion transport and metabolism	PREDICTED: cation/calcium exchanger 2-like [Lupinus angustifolius]
c86913.graph_c0	6.93	8.3	9.05	1.34	4.02	2.71	4.35017e-05	-1.07815	down	--	--	Cellular Component: membrane (GO:0016020);;	--	--	--	--	--	--	--	hypothetical protein PHAVU_004G153900g, partial [Phaseolus vulgaris]
c87016.graph_c1	1.42	0.82	1.8	0.12	0.17	0.91	5.49937e-05	-1.15818	down	[E]	Amino acid transport and metabolism	Molecular Function: transporter activity (GO:0005215);; Biological Process: transport (GO:0006810);; Cellular Component: integral component of membrane (GO:0016021);;	--	[E]	Amino acid transport and metabolism	POT family	Protein NRT1/ PTR FAMILY 5.2 OS=Arabidopsis thaliana OX=3702 GN=NPF5.2 PE=2 SV=1	E	Amino acid transport and metabolism	PREDICTED: protein NRT1/ PTR FAMILY 5.2-like isoform X2 [Glycine max]
c87031.graph_c0	0	0	0	31.75	29.71	28.52	2.17525e-82	4.43863	up	--	--	--	--	--	--	--	--	S	Function unknown	PREDICTED: uncharacterized protein LOC109362084 [Lupinus angustifolius]
c87107.graph_c0	0.07	0.2	0.07	2.79	1.98	2.31	1.13063e-21	2.44118	up	[E]	Amino acid transport and metabolism	Molecular Function: transporter activity (GO:0005215);; Biological Process: oligopeptide transport (GO:0006857);; Cellular Component: integral component of membrane (GO:0016021);; Biological Process: transmembrane transport (GO:0055085);;	K14638|2.75927e-37|vcn:VOLCADRAFT_70090|K14638 solute carrier family 15 (peptide/histidine transporter), member 3/4 | (RefSeq) hypothetical protein	[E]	Amino acid transport and metabolism	POT family	Protein NRT1/ PTR FAMILY 8.1 OS=Arabidopsis thaliana OX=3702 GN=NPF8.1 PE=1 SV=1	E	Amino acid transport and metabolism	Peptide transporter PTR2 [Candida albicans] [Rhizoctonia solani]
c87151.graph_c0	2.42	3.37	2.72	10.71	7.45	8.49	1.43253e-15	1.44125	up	--	--	Cellular Component: cytoplasm (GO:0005737);; Biological Process: metal ion transport (GO:0030001);; Molecular Function: transition metal ion binding (GO:0046914);; Biological Process: cellular transition metal ion homeostasis (GO:0046916);;	--	[P]	Inorganic ion transport and metabolism	Heavy-metal-associated domain	Heavy metal-associated isoprenylated plant protein 9 OS=Arabidopsis thaliana OX=3702 GN=HIPP09 PE=2 SV=1	S	Function unknown	PREDICTED: heavy metal-associated isoprenylated plant protein 9-like isoform X1 [Lupinus angustifolius]
c87186.graph_c0	0.67	1	0.37	2	1.92	3.01	0.00029527	1.03604	up	--	--	Biological Process: traversing start control point of mitotic cell cycle (GO:0007089);; Biological Process: positive regulation of transcription involved in G1/S transition of mitotic cell cycle (GO:0071931);; Biological Process: regulation of amino acid transmembrane transport (GO:1903789);; Biological Process: negative regulation of G1/S transition of mitotic cell cycle (GO:2000134);;	--	--	--	--	--	S	Function unknown	cyclin protein [Rhizoctonia solani AG-3 Rhs1AP]
c87205.graph_c0	1.5	1.5	2.03	4.65	4.51	5.05	1.25301e-09	1.24973	up	--	--	--	--	--	--	Helix-loop-helix DNA-binding domain	Transcription factor HEC1 OS=Arabidopsis thaliana OX=3702 GN=HEC1 PE=1 SV=1	K	Transcription	PREDICTED: transcription factor HEC2-like [Lupinus angustifolius]
c87296.graph_c0	31.6	29.24	26.15	69.33	69.81	69.05	4.00131e-102	1.25884	up	--	--	Molecular Function: transcription factor activity, sequence-specific DNA binding (GO:0003700);; Cellular Component: nucleus (GO:0005634);; Biological Process: regulation of transcription, DNA-templated (GO:0006355);; Molecular Function: sequence-specific DNA binding (GO:0043565);;	K09338|3.68956e-65|vra:106754024|K09338 homeobox-leucine zipper protein | (RefSeq) homeobox-leucine zipper protein ATHB-12-like	[K]	Transcription	Homeobox domain;; Homeobox associated leucine zipper;; Homeobox KN domain	Homeobox-leucine zipper protein ATHB-7 OS=Arabidopsis thaliana OX=3702 GN=ATHB-7 PE=1 SV=2	K	Transcription	homeobox-leucine zipper protein ATHB-12-like isoform X1 [Cajanus cajan]
c87303.graph_c0	0.12	0.11	0.33	39.4	34.63	35.12	1.10442e-104	4.72108	up	--	--	--	--	--	--	--	--	S	Function unknown	PREDICTED: uncharacterized protein LOC109348691 isoform X1 [Lupinus angustifolius]
c87326.graph_c0	14.79	10.34	8.45	4.05	5.71	4.86	1.63677e-07	-1.00908	down	[O]	Posttranslational modification, protein turnover, chaperones	Molecular Function: enzyme activator activity (GO:0008047);; Cellular Component: chloroplast (GO:0009507);; Biological Process: positive regulation of catalytic activity (GO:0043085);; Biological Process: positive regulation of sulfur metabolic process (GO:0051176);;	--	--	--	Fe-S metabolism associated domain	SufE-like protein 2, chloroplastic OS=Arabidopsis thaliana OX=3702 GN=SUFE2 PE=2 SV=1	S	Function unknown	PREDICTED: sufE-like protein 2, chloroplastic [Lupinus angustifolius]
c87428.graph_c0	116.7	119.37	110.48	45.26	54.53	47.55	1.07638e-47	-1.18357	down	--	--	Biological Process: response to light stimulus (GO:0009416);; Cellular Component: photosystem I (GO:0009522);; Cellular Component: chloroplast thylakoid membrane (GO:0009535);; Biological Process: photosynthesis, light harvesting in photosystem I (GO:0009768);; Cellular Component: chloroplast envelope (GO:0009941);; Cellular Component: plastoglobule (GO:0010287);; Cellular Component: integral com…	K08912|2.45401e-162|aip:107631562|K08912 light-harvesting complex II chlorophyll a/b binding protein 1 | (RefSeq) chlorophyll a-b binding protein of LHCII type 1-like	--	--	Chlorophyll A-B binding protein	Chlorophyll a-b binding protein 3, chloroplastic OS=Glycine max OX=3847 GN=CAB3 PE=3 SV=1	J	Translation, ribosomal structure and biogenesis	chlorophyll a-b binding protein of LHCII type 1 [Arachis ipaensis]
c87448.graph_c0	1.5	1.7	0.9	6.35	3.51	3.62	0.000396951	1.00636	up	--	--	Molecular Function: DNA binding (GO:0003677);;	K09422|2.68795e-103|gmx:778042|K09422 myb proto-oncogene protein, plant | (RefSeq) MYB84; MYB transcription factor MYB84	[K]	Transcription	--	Transcription factor MYB62 OS=Arabidopsis thaliana OX=3702 GN=MYB62 PE=2 SV=1	K	Transcription	MYB transcription factor MYB84 [Glycine max]
c87494.graph_c0	0.95	0.99	0.19	3.58	3.21	4.4	5.51915e-06	1.27432	up	--	--	--	--	--	--	--	--	--	--	--
c87510.graph_c0	2.2	1.81	0.94	4.69	6.33	4.02	2.11138e-05	1.12874	up	[R]	General function prediction only	Cellular Component: nucleus (GO:0005634);; Cellular Component: cytosol (GO:0005829);; Biological Process: cytokinin biosynthetic process (GO:0009691);; Molecular Function: hydrolase activity, hydrolyzing N-glycosyl compounds (GO:0016799);;	K06966|3.63403e-137|adu:107476362|K06966 uncharacterized protein | (RefSeq) cytokinin riboside 5'-monophosphate phosphoribohydrolase LOG7	--	--	Possible lysine decarboxylase	Cytokinin riboside 5&apos;-monophosphate phosphoribohydrolase LOG7 OS=Arabidopsis thaliana OX=3702 GN=LOG7 PE=1 SV=2	S	Function unknown	cytokinin riboside 5&apos;-monophosphate phosphoribohydrolase LOG7 [Arachis duranensis]
c87543.graph_c0	65.94	60.59	60.93	26.63	27.37	29.61	4.02286e-63	-1.1262	down	--	--	--	--	--	--	BURP domain	BURP domain-containing protein BNM2A OS=Brassica napus OX=3708 GN=BNM2A PE=2 SV=1	S	Function unknown	PREDICTED: BURP domain-containing protein BNM2A-like [Lupinus angustifolius]
c87573.graph_c0	31.36	27.47	34.46	87.69	80	79.59	6.20079e-49	1.37513	up	--	--	--	--	--	--	--	--	--	--	--
c87672.graph_c0	5.88	3.51	3.48	10.32	14.84	14.18	1.34991e-12	1.33639	up	--	--	Cellular Component: integral component of membrane (GO:0016021);;	--	--	--	PLAC8 family	Protein PLANT CADMIUM RESISTANCE 2 OS=Arabidopsis thaliana OX=3702 GN=PCR2 PE=1 SV=1	S	Function unknown	FWL family protein FWL6 isoform 2 [Glycine max]
c87710.graph_c0	0.62	0.38	0.56	11.2	8.01	8.2	1.59299e-27	2.64104	up	--	--	Cellular Component: integral component of membrane (GO:0016021);;	--	--	--	--	--	S	Function unknown	hypothetical protein RSOLAG22IIIB_03353 [Rhizoctonia solani]
c87713.graph_c0	0.16	0.54	0.38	2.21	1.91	1.78	6.53927e-05	1.14762	up	--	--	--	--	[R]	General function prediction only	Reverse transcriptase-like	--	S	Function unknown	hypothetical protein TSUD_64920 [Trifolium subterraneum]
c87743.graph_c0	50.44	60.21	50.52	243.26	238.13	237.31	5.8513e-200	2.1314	up	--	--	--	--	--	--	Probable lipid transfer;; Protease inhibitor/seed storage/LTP family	--	U	Intracellular trafficking, secretion, and vesicular transport	hypothetical protein TSUD_189780 [Trifolium subterraneum]
c87796.graph_c0	12.76	10.49	7.9	3.24	2.89	4.49	1.52991e-09	-1.27006	down	--	--	Molecular Function: transcription factor activity, sequence-specific DNA binding (GO:0003700);; Cellular Component: nucleus (GO:0005634);; Biological Process: regulation of transcription, DNA-templated (GO:0006355);; Molecular Function: protein dimerization activity (GO:0046983);;	--	--	--	Helix-loop-helix DNA-binding domain	Transcription factor BEE 3 OS=Arabidopsis thaliana OX=3702 GN=BEE3 PE=2 SV=1	K	Transcription	hypothetical protein PHAVU_003G094700g [Phaseolus vulgaris]
c87877.graph_c0	5.26	6.8	7.58	2.21	1.93	2.23	1.25305e-10	-1.32812	down	[Q]	Secondary metabolites biosynthesis, transport and catabolism	Molecular Function: iron ion binding (GO:0005506);; Biological Process: response to light stimulus (GO:0009416);; Biological Process: gibberellin biosynthetic process (GO:0009686);; Biological Process: gibberellic acid mediated signaling pathway (GO:0009740);; Biological Process: unidimensional cell growth (GO:0009826);; Biological Process: flower development (GO:0009908);; Molecular Function: gi…	--	[QR]	--	2OG-Fe(II) oxygenase superfamily;; non-haem dioxygenase in morphine synthesis N-terminal	Gibberellin 20 oxidase 3 OS=Arabidopsis thaliana OX=3702 GN=GA20OX3 PE=2 SV=1	S	Function unknown	GA 20-oxidase [Sesbania rostrata]
c87918.graph_c0	0.43	0.06	0.06	1.4	1.14	1.33	0.000102398	1.11144	up	--	--	--	--	--	--	--	--	--	--	hypothetical protein RSOLAG22IIIB_00846 [Rhizoctonia solani]
c87936.graph_c0	0.33	0.51	0.1	22.57	19.78	16.82	4.38086e-66	3.88251	up	--	--	--	--	--	--	--	--	S	Function unknown	PREDICTED: uncharacterized protein LOC101491129 [Cicer arietinum]
c88002.graph_c0	1.84	0.32	0.95	10.59	10.1	11.12	1.81052e-07	1.45017	up	[G]	Carbohydrate transport and metabolism	Molecular Function: chitinase activity (GO:0004568);; Cellular Component: extracellular region (GO:0005576);; Biological Process: carbohydrate metabolic process (GO:0005975);; Biological Process: chitin catabolic process (GO:0006032);; Molecular Function: chitin binding (GO:0008061);;	K01183|1.12709e-149|gmx:100790609|K01183 chitinase [EC:3.2.1.14] | (RefSeq) basic endochitinase-like	[M]	Cell wall/membrane/envelope biogenesis	Glycosyl hydrolases family 18	Basic endochitinase OS=Nicotiana tabacum OX=4097 PE=2 SV=1	G	Carbohydrate transport and metabolism	PREDICTED: basic endochitinase-like [Glycine max]
c88015.graph_c0	1.32	1.39	1.64	0	0.15	0	9.40863e-13	-1.93082	down	[G]	Carbohydrate transport and metabolism	Cellular Component: integral component of membrane (GO:0016021);; Biological Process: quinate metabolic process (GO:0019630);; Molecular Function: substrate-specific transmembrane transporter activity (GO:0022891);; Biological Process: transmembrane transport (GO:0055085);;	--	[R]	General function prediction only	Sugar (and other) transporter;; Major Facilitator Superfamily	Sugar transport protein MST3 OS=Oryza sativa subsp. japonica OX=39947 GN=MST3 PE=2 SV=1	G	Carbohydrate transport and metabolism	probable quinate transport protein [Fusarium fujikuroi IMI 58289]
c88036.graph_c0	2.78	2.64	1.9	11.46	14.77	8.79	5.99236e-06	1.26529	up	--	--	--	--	--	--	--	--	--	--	--
c88057.graph_c0	0.28	0.15	0.17	1.09	0.79	1.14	2.73304e-09	1.5595	up	--	--	--	--	--	--	--	--	--	--	hypothetical protein VIGAN_03088700 [Vigna angularis var. angularis]
c88072.graph_c0	0.05	0.04	0	10.75	9.88	7.8	2.84849e-73	4.20104	up	--	--	--	--	[S]	Function unknown	Domain of unknown function (DUF4149)	--	S	Function unknown	uncharacterized protein LOC107629765 isoform X1 [Arachis ipaensis]
c88215.graph_c1	3.3	2.65	2.86	0.53	0.36	0.18	2.08968e-09	-1.55926	down	[HJ]	Coenzyme transport and metabolism ;; Translation, ribosomal structure and biogenesis	Cellular Component: chloroplast envelope (GO:0009941);;	K14487|0|gmx:100781479|K14487 auxin responsive GH3 gene family | (RefSeq) putative indole-3-acetic acid-amido synthetase GH3.9	--	--	GH3 auxin-responsive promoter	Putative indole-3-acetic acid-amido synthetase GH3.9 OS=Arabidopsis thaliana OX=3702 GN=GH3.9 PE=2 SV=1	S	Function unknown	PREDICTED: putative indole-3-acetic acid-amido synthetase GH3.9 [Lupinus angustifolius]
c88221.graph_c4	0.08	0	0.17	14.64	14.25	16.27	2.67338e-147	5.30395	up	[E]	Amino acid transport and metabolism	Molecular Function: transporter activity (GO:0005215);; Biological Process: oligopeptide transport (GO:0006857);; Cellular Component: integral component of membrane (GO:0016021);;	K14638|0|mtr:MTR_8g103233|K14638 solute carrier family 15 (peptide/histidine transporter), member 3/4 | (RefSeq) peptide/nitrate transporter plant	[E]	Amino acid transport and metabolism	POT family	Protein NRT1/ PTR FAMILY 1.2 OS=Arabidopsis thaliana OX=3702 GN=NPF1.2 PE=1 SV=1	E	Amino acid transport and metabolism	hypothetical protein TanjilG_32747 [Lupinus angustifolius]
c88287.graph_c0	0	0	0	3.44	3.73	4.63	2.3269e-22	2.56227	up	[Q]	Secondary metabolites biosynthesis, transport and catabolism	Biological Process: flavonoid biosynthetic process (GO:0009813);; Cellular Component: integral component of membrane (GO:0016021);; Molecular Function: naringenin-chalcone synthase activity (GO:0016210);;	K00660|6.14291e-161|mtr:MTR_3g088675|K00660 chalcone synthase [EC:2.3.1.74] | (RefSeq) chalcone and stilbene synthase family protein	--	--	Chalcone and stilbene synthases, C-terminal domain;; Chalcone and stilbene synthases, N-terminal domain;; 3-Oxoacyl-[acyl-carrier-protein (ACP)] synthase III C terminal;; FAE1/Type III polyketide synthase-like protein;; 3-Oxoacyl-[acyl-carrier-protein (ACP)] synthase III	Chalcone synthase 4 OS=Sorghum bicolor OX=4558 GN=CHS4 PE=3 SV=1	Q	Secondary metabolites biosynthesis, transport and catabolism	chalcone and stilbene synthase family protein [Medicago truncatula]
c88287.graph_c1	0	0	0	9.47	5.67	4.41	2.12073e-12	1.8963	up	--	--	Biological Process: flavonoid biosynthetic process (GO:0009813);; Cellular Component: integral component of membrane (GO:0016021);; Molecular Function: naringenin-chalcone synthase activity (GO:0016210);;	K00660|3.55202e-86|mtr:MTR_3g088675|K00660 chalcone synthase [EC:2.3.1.74] | (RefSeq) chalcone and stilbene synthase family protein	--	--	Chalcone and stilbene synthases, N-terminal domain	Chalcone synthase OS=Vitis vinifera OX=29760 GN=CHS PE=2 SV=1	Q	Secondary metabolites biosynthesis, transport and catabolism	chalcone and stilbene synthase family protein, partial [Trifolium pratense]
c88294.graph_c0	3.08	2.92	2.09	8.72	10.78	12.38	5.28509e-19	1.74626	up	--	--	Molecular Function: nucleic acid binding (GO:0003676);; Cellular Component: nucleus (GO:0005634);; Cellular Component: cytoplasm (GO:0005737);; Molecular Function: 3'-5' exonuclease activity (GO:0008408);; Biological Process: nucleic acid phosphodiester bond hydrolysis (GO:0090305);;	--	[R]	General function prediction only	3'-5' exonuclease	Werner Syndrome-like exonuclease OS=Arabidopsis thaliana OX=3702 GN=WEX PE=1 SV=1	S	Function unknown	PREDICTED: Werner Syndrome-like exonuclease [Juglans regia]
c88312.graph_c0	92.91	93.97	95.31	31.32	28.71	30.89	3.14761e-117	-1.5879	down	[O]	Posttranslational modification, protein turnover, chaperones	Molecular Function: nicotianamine synthase activity (GO:0030410);; Biological Process: nicotianamine biosynthetic process (GO:0030418);;	K05953|2.95805e-171|adu:107459596|K05953 nicotianamine synthase [EC:2.5.1.43] | (RefSeq) nicotianamine synthase-like	--	--	Nicotianamine synthase protein;; Methyltransferase domain;; Methyltransferase domain	Nicotianamine synthase OS=Solanum lycopersicum OX=4081 GN=CHLN PE=2 SV=1	S	Function unknown	nicotianamine synthase-like [Arachis duranensis]
c88316.graph_c0	6.65	5.97	5.93	1.54	2.3	2.15	2.0848e-10	-1.36832	down	--	--	Molecular Function: peroxidase activity (GO:0004601);; Cellular Component: extracellular region (GO:0005576);; Biological Process: response to oxidative stress (GO:0006979);; Cellular Component: plant-type cell wall (GO:0009505);; Biological Process: plant-type cell wall organization (GO:0009664);; Molecular Function: heme binding (GO:0020037);; Biological Process: hydrogen peroxide catabolic pro…	K00430|1.55862e-139|aip:107604748|K00430 peroxidase [EC:1.11.1.7] | (RefSeq) peroxidase 44-like	--	--	Peroxidase	Peroxidase 44 OS=Arabidopsis thaliana OX=3702 GN=PER44 PE=2 SV=1	G	Carbohydrate transport and metabolism	PREDICTED: peroxidase 44-like [Lupinus angustifolius]
c88319.graph_c0	193.06	196.32	192.81	66.29	73.08	68.26	3.03148e-176	-1.45217	down	[Q]	Secondary metabolites biosynthesis, transport and catabolism	Biological Process: ethylene biosynthetic process (GO:0009693);; Molecular Function: 1-aminocyclopropane-1-carboxylate oxidase activity (GO:0009815);; Molecular Function: metal ion binding (GO:0046872);; Molecular Function: dioxygenase activity (GO:0051213);; Biological Process: oxidation-reduction process (GO:0055114);;	K05933|3.14334e-174|cam:101500864|K05933 aminocyclopropanecarboxylate oxidase [EC:1.14.17.4] | (RefSeq) aco; 1-aminocyclopropane-1-carboxylate oxidase 5-like	[QR]	--	2OG-Fe(II) oxygenase superfamily	1-aminocyclopropane-1-carboxylate oxidase 5 OS=Arabidopsis thaliana OX=3702 GN=At1g77330 PE=2 SV=1	S	Function unknown	1-aminocyclopropane-1-carboxylate oxidase 5-like [Cicer arietinum]
c88340.graph_c0	0.79	1.29	0.49	3.8	2.69	3.27	1.63677e-07	1.33344	up	--	--	--	--	--	--	--	--	--	--	hypothetical protein TanjilG_17233 [Lupinus angustifolius]
c88343.graph_c0	7.64	7.38	8.95	71.42	64.03	66.41	6.14567e-132	2.91384	up	[O]	Posttranslational modification, protein turnover, chaperones	--	K13993|1.66437e-87|gmx:100803161|K13993 HSP20 family protein | (RefSeq) 17.4 kDa class III heat shock protein	[O]	Posttranslational modification, protein turnover, chaperones	Hsp20/alpha crystallin family	17.4 kDa class III heat shock protein OS=Arabidopsis thaliana OX=3702 GN=HSP17.4B PE=2 SV=1	O	Posttranslational modification, protein turnover, chaperones	PREDICTED: 17.4 kDa class III heat shock protein isoform X3 [Lupinus angustifolius]
c88350.graph_c0	11.51	11.32	11.45	4.38	4.81	5.46	1.89517e-07	-1.02738	down	--	--	--	--	--	--	--	--	--	--	--
c88372.graph_c0	0.23	0.13	0.42	0.85	1.65	0.99	0.000423542	1.03176	up	[O]	Posttranslational modification, protein turnover, chaperones	Molecular Function: serine-type endopeptidase activity (GO:0004252);; Biological Process: proteolysis (GO:0006508);;	--	[O]	Posttranslational modification, protein turnover, chaperones	Subtilase family	--	O	Posttranslational modification, protein turnover, chaperones	Subtilase-type proteinase psp3 OS=Schizosaccharomyces pombe (strain 972 / ATCC 24843) GN=psp3 PE=2 SV=1 [Rhizoctonia solani AG-1 IB]
c88399.graph_c0	0.19	0.18	0.69	4.04	5.71	3.86	4.38072e-07	1.40646	up	--	--	Cellular Component: integral component of membrane (GO:0016021);;	--	--	--	NADH-ubiquinone reductase complex 1 MLRQ subunit	--	--	--	hypothetical protein RSAG8_11303, partial [Rhizoctonia solani AG-8 WAC10335]
c88485.graph_c0	2.14	1.51	1.39	5.4	5.85	7.64	5.96074e-08	1.35923	up	--	--	--	--	--	--	--	--	--	--	--
c88546.graph_c0	5.38	5.53	4.38	23.42	25.65	23.5	6.66439e-64	2.12447	up	[G]	Carbohydrate transport and metabolism	Molecular Function: chitinase activity (GO:0004568);; Cellular Component: extracellular region (GO:0005576);; Biological Process: chitin catabolic process (GO:0006032);; Molecular Function: chitin binding (GO:0008061);;	K01183|3.11446e-114|vra:106754095|K01183 chitinase [EC:3.2.1.14] | (RefSeq) basic endochitinase-like	[M]	Cell wall/membrane/envelope biogenesis	Glycosyl hydrolases family 18	Acidic endochitinase OS=Vitis vinifera OX=29760 GN=CHIT3 PE=2 SV=1	G	Carbohydrate transport and metabolism	PREDICTED: basic endochitinase-like [Vigna angularis]
c88549.graph_c0	38.85	41.99	37.68	110.18	124.23	117.31	2.04969e-109	1.55732	up	[T]	Signal transduction mechanisms	Cellular Component: endomembrane system (GO:0012505);; Cellular Component: membrane (GO:0016020);; Cellular Component: intracellular membrane-bounded organelle (GO:0043231);; Cellular Component: cytoplasmic part (GO:0044444);;	K05770|5.52213e-68|aip:107645622|K05770 benzodiazapine receptor | (RefSeq) translocator protein homolog	--	--	TspO/MBR family	Translocator protein homolog OS=Arabidopsis thaliana OX=3702 GN=TSPO PE=1 SV=1	U	Intracellular trafficking, secretion, and vesicular transport	PREDICTED: translocator protein homolog [Lupinus angustifolius]
c88552.graph_c0	7.69	5.94	4.24	2.51	1.06	1	4.54645e-08	-1.37365	down	--	--	Molecular Function: carbohydrate binding (GO:0030246);;	--	--	--	Jacalin-like lectin domain	Agglutinin alpha chain OS=Artocarpus integer OX=3490 PE=1 SV=2	S	Function unknown	mannose-binding lectin [Morus alba var. atropurpurea]
c88570.graph_c0	156.4	131.95	145	287.09	341.05	325.95	4.37734e-49	1.11613	up	--	--	Molecular Function: glutathione transferase activity (GO:0004364);; Cellular Component: cytoplasm (GO:0005737);; Biological Process: metabolic process (GO:0008152);;	K00799|4.43183e-13|cam:101508840|K00799 glutathione S-transferase [EC:2.5.1.18] | (RefSeq) glutathione S-transferase L3	[O]	Posttranslational modification, protein turnover, chaperones	--	Glutathione S-transferase L3 OS=Arabidopsis thaliana OX=3702 GN=GSTL3 PE=2 SV=1	O	Posttranslational modification, protein turnover, chaperones	glutathione S-transferase L3 [Cajanus cajan]
c88596.graph_c0	55.68	55.08	52.98	23.6	18.92	22.92	7.02783e-32	-1.25154	down	[Q]	Secondary metabolites biosynthesis, transport and catabolism	Biological Process: flavonoid biosynthetic process (GO:0009813);; Molecular Function: naringenin-chalcone synthase activity (GO:0016210);;	K00660|1.21679e-127|mtr:MTR_3g083910|K00660 chalcone synthase [EC:2.3.1.74] | (RefSeq) chalcone and stilbene synthase family protein	--	--	Chalcone and stilbene synthases, C-terminal domain;; Chalcone and stilbene synthases, N-terminal domain;; 3-Oxoacyl-[acyl-carrier-protein (ACP)] synthase III C terminal	Chalcone synthase 1B OS=Pisum sativum OX=3888 GN=CHS-1B PE=3 SV=1	Q	Secondary metabolites biosynthesis, transport and catabolism	hypothetical protein TSUD_393130 [Trifolium subterraneum]
c88598.graph_c0	2.63	3.41	2.88	9.67	15.54	9.27	9.59545e-09	1.41122	up	--	--	Cellular Component: nucleus (GO:0005634);; Biological Process: regulation of transcription, DNA-templated (GO:0006355);; Biological Process: auxin-activated signaling pathway (GO:0009734);;	K14484|1.47607e-66|pvu:PHAVU_001G156600g|K14484 auxin-responsive protein IAA | (RefSeq) hypothetical protein	--	--	AUX/IAA family	Auxin-induced protein AUX28 OS=Glycine max OX=3847 GN=AUX28 PE=2 SV=1	K	Transcription	auxin-induced protein AUX28-like [Cajanus cajan]
c88643.graph_c0	2.79	3.72	4.3	0.6	0.54	0.87	7.21448e-06	-1.26386	down	--	--	--	--	--	--	--	--	--	--	--
c88702.graph_c0	0.05	0	0.12	0.91	0.57	1.27	4.29148e-08	1.50863	up	[G]	Carbohydrate transport and metabolism	Molecular Function: hydrolase activity, hydrolyzing O-glycosyl compounds (GO:0004553);; Biological Process: carbohydrate metabolic process (GO:0005975);;	--	--	--	Glycosyl hydrolase family 10;; Carbohydrate binding domain	--	G	Carbohydrate transport and metabolism	PREDICTED: uncharacterized protein LOC109352809, partial [Lupinus angustifolius]
c88709.graph_c0	2.03	1	1.88	9	9.16	13.75	6.65632e-21	2.07845	up	[QV]	Secondary metabolites biosynthesis, transport and catabolism ;; Defense mechanisms	Molecular Function: iron ion binding (GO:0005506);; Cellular Component: integral component of membrane (GO:0016021);; Molecular Function: flavonoid 3'-monooxygenase activity (GO:0016711);; Molecular Function: heme binding (GO:0020037);; Biological Process: secondary metabolite biosynthetic process (GO:0044550);; Biological Process: oxidation-reduction process (GO:0055114);;	--	[Q]	Secondary metabolites biosynthesis, transport and catabolism	Cytochrome P450	Cytochrome P450 78A3 OS=Glycine max OX=3847 GN=CYP78A3 PE=2 SV=1	Q	Secondary metabolites biosynthesis, transport and catabolism	hypothetical protein GOBAR_AA06284 [Gossypium barbadense]
c88709.graph_c1	2.69	1.81	1.24	8.9	8.17	9.73	5.31786e-08	1.43373	up	[QV]	Secondary metabolites biosynthesis, transport and catabolism ;; Defense mechanisms	Molecular Function: iron ion binding (GO:0005506);; Cellular Component: integral component of membrane (GO:0016021);; Molecular Function: oxidoreductase activity, acting on paired donors, with incorporation or reduction of molecular oxygen, NAD(P)H as one donor, and incorporation of one atom of oxygen (GO:0016709);; Molecular Function: heme binding (GO:0020037);; Biological Process: secondary met…	--	[Q]	Secondary metabolites biosynthesis, transport and catabolism	Cytochrome P450	Cytochrome P450 78A3 OS=Glycine max OX=3847 GN=CYP78A3 PE=2 SV=1	Q	Secondary metabolites biosynthesis, transport and catabolism	Cytochrome P450 78A3 [Glycine soja]
c88709.graph_c3	3.2	2.36	1.54	13.48	8.38	10.58	2.78028e-11	1.60077	up	--	--	Molecular Function: iron ion binding (GO:0005506);; Cellular Component: integral component of membrane (GO:0016021);; Molecular Function: oxidoreductase activity, acting on paired donors, with incorporation or reduction of molecular oxygen, NAD(P)H as one donor, and incorporation of one atom of oxygen (GO:0016709);; Molecular Function: heme binding (GO:0020037);; Biological Process: secondary met…	--	[Q]	Secondary metabolites biosynthesis, transport and catabolism	Cytochrome P450	Cytochrome P450 78A3 OS=Glycine max OX=3847 GN=CYP78A3 PE=2 SV=1	Q	Secondary metabolites biosynthesis, transport and catabolism	PREDICTED: cytochrome P450 78A3-like [Lupinus angustifolius]
c88726.graph_c0	2.55	2.15	1.79	6.18	5.7	5.24	3.28511e-09	1.19015	up	[R]	General function prediction only	Cellular Component: membrane (GO:0016020);; Biological Process: xylan biosynthetic process (GO:0045492);;	--	--	--	Polysaccharide biosynthesis	Probable methyltransferase At1g27930 OS=Arabidopsis thaliana OX=3702 GN=At1g27930 PE=1 SV=1	--	--	PREDICTED: probable methyltransferase At1g27930 [Lupinus angustifolius]
c88744.graph_c0	1.5	0.57	0.69	30.32	26.81	29.26	1.22579e-62	3.60314	up	--	--	--	--	--	--	--	--	S	Function unknown	hypothetical protein RSOL_032660 [Rhizoctonia solani AG-3 Rhs1AP]
c88763.graph_c0	1.91	3.21	3.21	0.92	0.45	0.77	1.93369e-07	-1.31446	down	--	--	Molecular Function: oxidoreductase activity, acting on single donors with incorporation of molecular oxygen, incorporation of two atoms of oxygen (GO:0016702);; Biological Process: oxylipin biosynthetic process (GO:0031408);; Molecular Function: metal ion binding (GO:0046872);; Biological Process: oxidation-reduction process (GO:0055114);;	K00454|0|mtr:MTR_8g020970|K00454 lipoxygenase [EC:1.13.11.12] | (RefSeq) linoleate 13S-lipoxygenase 2-1, related protein	--	--	Lipoxygenase;; PLAT/LH2 domain	Linoleate 13S-lipoxygenase 3-1, chloroplastic OS=Solanum tuberosum OX=4113 GN=LOX3.1 PE=1 SV=1	S	Function unknown	lipoxygenase [Sesbania rostrata]
c88812.graph_c0	7.57	8.33	7.16	1.41	1.75	1.43	1.79023e-28	-2.06562	down	--	--	--	--	--	--	WRKY DNA -binding domain	Probable WRKY transcription factor 27 OS=Arabidopsis thaliana OX=3702 GN=WRKY27 PE=2 SV=1	K	Transcription	PREDICTED: probable WRKY transcription factor 27 [Lupinus angustifolius]
c88865.graph_c0	15.02	15.6	13.69	5.7	5.77	4.78	4.9015e-14	-1.27393	down	--	--	--	--	[D]	Cell cycle control, cell division, chromosome partitioning	Organ specific protein	--	S	Function unknown	uncharacterized protein LOC100306585 precursor [Glycine max]
c88910.graph_c0	3.47	6.24	10.07	20.45	27.56	22.82	0.000179426	1.07025	up	--	--	--	--	--	--	--	--	--	--	--
c89054.graph_c0	0.14	0.04	0.04	1.35	0.8	0.98	6.1273e-07	1.38603	up	[GM]	Carbohydrate transport and metabolism ;; Cell wall/membrane/envelope biogenesis	Cellular Component: spindle pole (GO:0000922);; Cellular Component: microtubule organizing center (GO:0005815);; Biological Process: carbohydrate metabolic process (GO:0005975);; Biological Process: microtubule nucleation (GO:0007020);; Cellular Component: integral component of membrane (GO:0016021);; Molecular Function: hydrolase activity, acting on carbon-nitrogen (but not peptide) bonds (GO:00…	--	--	--	Polysaccharide deacetylase	--	G	Carbohydrate transport and metabolism	putative polysaccharide deacetylase from carbohydrate esterase family CE10 protein [Rhizoctonia solani 123E]
c89060.graph_c0	21.8	24.88	21.43	126.61	130.18	124.14	2.64614e-157	2.41937	up	--	--	--	--	--	--	Gibberellin regulated protein	Snakin-2 OS=Solanum tuberosum OX=4113 GN=SN2 PE=1 SV=1	O	Posttranslational modification, protein turnover, chaperones	Snakin-2 [Glycine soja]
c89094.graph_c0	16.95	18.04	20.09	8.91	7.54	8.7	7.87466e-11	-1.04381	down	[P]	Inorganic ion transport and metabolism	Molecular Function: transferase activity (GO:0016740);;	--	[P]	Inorganic ion transport and metabolism	Rhodanese-like domain	Protein HIGH ARSENIC CONTENT 1, mitochondrial OS=Arabidopsis thaliana OX=3702 GN=HAC1 PE=1 SV=1	P	Inorganic ion transport and metabolism	uncharacterized protein LOC100794624 [Glycine max]
c89104.graph_c0	3.13	3.19	2.32	0.13	0.12	0	3.49474e-08	-1.51031	down	--	--	--	--	--	--	--	--	--	--	hypothetical protein TSUD_378090 [Trifolium subterraneum]
c89117.graph_c0	1.97	2.32	2.86	0	0.16	0	4.36995e-10	-1.70133	down	--	--	--	--	--	--	--	--	--	--	hypothetical protein FOC4_g10015249 [Fusarium oxysporum f. sp. cubense race 4]
c89124.graph_c0	0	0	0	3.32	1.77	2.37	1.86717e-11	1.81557	up	--	--	--	--	--	--	--	--	S	Function unknown	hypothetical protein RSOLAG22IIIB_05418 [Rhizoctonia solani]
c89277.graph_c0	0.37	0.3	0.1	1.57	1.46	1.48	4.83201e-06	1.28971	up	--	--	Molecular Function: transcription factor activity, sequence-specific DNA binding (GO:0003700);; Biological Process: regulation of transcription, DNA-templated (GO:0006355);; Molecular Function: sequence-specific DNA binding (GO:0043565);;	--	[K]	Transcription	Basic region leucine zipper;; bZIP transcription factor;; bZIP Maf transcription factor	--	S	Function unknown	hypothetical protein RSOLAG22IIIB_00347 [Rhizoctonia solani]
c89362.graph_c0	41.93	33.91	29.84	76.86	80.58	75.55	7.48674e-35	1.12433	up	--	--	--	--	--	--	--	--	S	Function unknown	hypothetical protein GLYMA_13G068400 [Glycine max]
c89411.graph_c0	24.67	25.26	22.66	5.25	4.49	6.27	2.65374e-40	-1.96996	down	--	--	--	--	--	--	Domain of unknown function (DUF4228)	--	S	Function unknown	uncharacterized protein LOC109804912 [Cajanus cajan]
c89413.graph_c0	2.88	2.78	2.81	0.54	0.75	0.87	5.94696e-06	-1.20462	down	--	--	Molecular Function: peroxidase activity (GO:0004601);; Cellular Component: extracellular region (GO:0005576);; Biological Process: response to oxidative stress (GO:0006979);; Cellular Component: plant-type cell wall (GO:0009505);; Biological Process: plant-type cell wall organization (GO:0009664);; Molecular Function: heme binding (GO:0020037);; Biological Process: hydrogen peroxide catabolic pro…	K00430|5.90806e-144|aip:107622386|K00430 peroxidase [EC:1.11.1.7] | (RefSeq) cationic peroxidase 2-like	--	--	Peroxidase;; Peroxidase	Cationic peroxidase 2 OS=Arachis hypogaea OX=3818 GN=PNC2 PE=2 SV=1	I	Lipid transport and metabolism	cationic peroxidase 2 [Arachis ipaensis]
c89433.graph_c0	11.31	9.88	8.96	3.53	3.42	3.02	1.03495e-12	-1.34999	down	[O]	Posttranslational modification, protein turnover, chaperones	--	K13993|1.81626e-53|pvu:PHAVU_006G150600g|K13993 HSP20 family protein | (RefSeq) hypothetical protein	[O]	Posttranslational modification, protein turnover, chaperones	Hsp20/alpha crystallin family	15.4 kDa class V heat shock protein OS=Arabidopsis thaliana OX=3702 GN=HSP15.4 PE=2 SV=1	O	Posttranslational modification, protein turnover, chaperones	hypothetical protein PHAVU_006G150600g [Phaseolus vulgaris]
c89538.graph_c0	5.24	3.73	3.43	9.18	10.37	10.26	2.98289e-13	1.1585	up	--	--	Biological Process: transcription, DNA-templated (GO:0006351);; Molecular Function: sequence-specific DNA binding (GO:0043565);;	--	--	--	Seed dormancy control	Protein DOG1-like 4 OS=Arabidopsis thaliana OX=3702 GN=DOGL4 PE=2 SV=1	K	Transcription	PREDICTED: transcription factor HBP-1b(c38)-like [Glycine max]
c89548.graph_c0	2.29	2.14	2.22	0.08	0.09	0.44	3.68008e-07	-1.41942	down	--	--	--	--	--	--	LURP-one-related	Protein LURP-one-related 15 OS=Arabidopsis thaliana OX=3702 GN=At5g01750 PE=1 SV=1	--	--	PREDICTED: protein LURP1-like [Lupinus angustifolius]
c89582.graph_c0	20.87	20.66	20.11	9.46	7.66	8.02	2.0023e-10	-1.10661	down	--	--	Cellular Component: integral component of membrane (GO:0016021);;	--	--	--	--	--	S	Function unknown	hypothetical protein glysoja_010238 [Glycine soja]
c89604.graph_c1	0.25	0.11	0.23	4.05	5.11	4.4	1.00277e-25	2.65939	up	--	--	Molecular Function: DNA binding (GO:0003677);;	K09422|1.11007e-84|pvu:PHAVU_008G028000g|K09422 myb proto-oncogene protein, plant | (RefSeq) hypothetical protein	[K]	Transcription	Myb-like DNA-binding domain;; Myb-like DNA-binding domain	Transcription factor MYB59 OS=Arabidopsis thaliana OX=3702 GN=MYB59 PE=2 SV=2	K	Transcription	hypothetical protein PHAVU_008G028000g [Phaseolus vulgaris]
c89613.graph_c0	80.7	79.25	74.77	277.73	272.29	294.01	1.28107e-169	1.83324	up	[G]	Carbohydrate transport and metabolism	Molecular Function: sucrose alpha-glucosidase activity (GO:0004575);; Cellular Component: vacuole (GO:0005773);; Biological Process: sucrose metabolic process (GO:0005985);; Cellular Component: integral component of membrane (GO:0016021);;	K01193|1.18297e-115|mtr:MTR_4g101630|K01193 beta-fructofuranosidase [EC:3.2.1.26] | (RefSeq) soluble acid invertase FRUCT2	[G]	Carbohydrate transport and metabolism	Glycosyl hydrolases family 32 C terminal;; Glycosyl hydrolases family 32 N-terminal domain	Acid beta-fructofuranosidase OS=Phaseolus vulgaris OX=3885 PE=2 SV=1	G	Carbohydrate transport and metabolism	PREDICTED: acid beta-fructofuranosidase-like isoform X2 [Lupinus angustifolius]
c89622.graph_c0	41.68	38.6	34.35	8.64	7.39	8.1	5.51735e-50	-2.07483	down	--	--	Molecular Function: DNA binding (GO:0003677);; Cellular Component: nucleus (GO:0005634);;	--	[O]	Posttranslational modification, protein turnover, chaperones	Myb-like DNA-binding domain	Protein RADIALIS-like 1 OS=Arabidopsis thaliana OX=3702 GN=RL1 PE=2 SV=1	K	Transcription	hypothetical protein TanjilG_21997 [Lupinus angustifolius]
c89630.graph_c0	1.18	1.81	3.02	126.67	134.31	124.71	1.8512e-284	5.35111	up	--	--	--	--	[S]	Function unknown	--	Late embryogenesis abundant protein 1 OS=Cicer arietinum OX=3827 PE=2 SV=1	S	Function unknown	hypothetical protein TanjilG_24006 [Lupinus angustifolius]
c89658.graph_c0	51.91	47.45	47.64	15.49	16.82	15.01	2.90747e-20	-1.4612	down	--	--	--	--	--	--	Domain of unknown function (DUF4408)	--	--	--	PREDICTED: uncharacterized protein LOC109362069 [Lupinus angustifolius]
c89664.graph_c0	0	0	0	2.37	3.7	3.37	3.66877e-23	2.60656	up	--	--	--	--	--	--	--	--	--	--	hypothetical protein RSOLAG1IB_05685 [Rhizoctonia solani AG-1 IB]
c89707.graph_c0	0.76	0.74	0.93	2.2	2.86	3.66	0.000122908	1.09493	up	--	--	--	--	--	--	--	--	--	--	--
c89742.graph_c0	20.69	19.9	20.47	59.03	63.93	65.39	2.96789e-99	1.61055	up	--	--	--	--	--	--	BURP domain	BURP domain protein RD22 OS=Arabidopsis thaliana OX=3702 GN=RD22 PE=2 SV=1	S	Function unknown	PREDICTED: BURP domain protein RD22 [Lupinus angustifolius]
c89809.graph_c0	1.78	2.44	2.35	5.8	6.6	6.16	1.3564e-08	1.22399	up	[O]	Posttranslational modification, protein turnover, chaperones	Cellular Component: peroxisomal matrix (GO:0005782);; Biological Process: protein folding (GO:0006457);; Cellular Component: integral component of membrane (GO:0016021);;	K13993|1.15526e-72|aip:107608076|K13993 HSP20 family protein | (RefSeq) 15.7 kDa heat shock protein, peroxisomal	[O]	Posttranslational modification, protein turnover, chaperones	Hsp20/alpha crystallin family	15.7 kDa heat shock protein, peroxisomal OS=Arabidopsis thaliana OX=3702 GN=HSP15.7 PE=2 SV=1	O	Posttranslational modification, protein turnover, chaperones	15.7 kDa heat shock protein, peroxisomal [Cajanus cajan]
c89841.graph_c0	43.75	44.43	42.43	5.64	5.55	4.34	3.90487e-184	-2.91988	down	[R]	General function prediction only	Molecular Function: phospholipase activity (GO:0004620);; Cellular Component: cytoplasm (GO:0005737);; Cellular Component: membrane (GO:0016020);; Biological Process: lipid catabolic process (GO:0016042);; Molecular Function: acylglycerol lipase activity (GO:0047372);;	--	[I]	Lipid transport and metabolism	Patatin-like phospholipase	Patatin-like protein 2 OS=Arabidopsis thaliana OX=3702 GN=PLP2 PE=1 SV=1	S	Function unknown	PREDICTED: patatin-like protein 2 [Lupinus angustifolius]
c89857.graph_c0	0	0.06	0	4.14	3.78	4.94	2.10719e-27	2.80502	up	--	--	--	--	--	--	--	--	--	--	--
c89888.graph_c0	0.25	0.84	0.24	10.11	8.26	6.7	2.42472e-36	2.9138	up	--	--	--	--	[S]	Function unknown	--	--	S	Function unknown	PREDICTED: desiccation-related protein PCC3-06-like isoform X2 [Lupinus angustifolius]
c89889.graph_c0	90.56	100.92	97.09	27.04	29.81	30	7.38725e-105	-1.6689	down	--	--	--	--	--	--	Peptidase of plants and bacteria	Basic secretory protease (Fragments) OS=Boswellia serrata OX=613112 PE=1 SV=1	S	Function unknown	hypothetical protein glysoja_020063 [Glycine soja]
c89966.graph_c0	0.22	0.37	0.28	10.12	9.92	9.52	4.34421e-36	3.03833	up	--	--	--	--	--	--	--	--	--	--	--
c89969.graph_c3	3.43	2.5	2.95	0	0.8	0.29	0.000444486	-1.00923	down	[Z]	Cytoskeleton	Molecular Function: ATP binding (GO:0005524);;	K05692|0|pda:103700236|K05692 actin beta/gamma 1 | (RefSeq) actin, muscle	[Z]	Cytoskeleton	Actin	Actin-1 OS=Oryza sativa subsp. japonica OX=39947 GN=ACT1 PE=2 SV=1	Z	Cytoskeleton	PREDICTED: actin, muscle, partial [Phoenix dactylifera]
c90008.graph_c0	13.99	14.82	14.96	1.99	1.44	1.2	2.67278e-99	-2.92568	down	[G]	Carbohydrate transport and metabolism	Molecular Function: sugar:proton symporter activity (GO:0005351);; Molecular Function: glucose transmembrane transporter activity (GO:0005355);; Cellular Component: integral component of plasma membrane (GO:0005887);; Biological Process: proton transport (GO:0015992);; Biological Process: glucose import (GO:0046323);; Biological Process: glucose transmembrane transport (GO:1904659);;	--	[R]	General function prediction only	Sugar (and other) transporter;; Major Facilitator Superfamily;; Fungal trichothecene efflux pump (TRI12);; Sugar (and other) transporter	Sugar transport protein 5 OS=Arabidopsis thaliana OX=3702 GN=STP5 PE=2 SV=1	G	Carbohydrate transport and metabolism	sugar transport protein 5 [Vigna radiata var. radiata]
c90116.graph_c0	9.93	10.09	10.02	118.88	122.98	116.83	1.04775e-263	3.45067	up	[O]	Posttranslational modification, protein turnover, chaperones	--	K13993|6.1455e-62|cic:CICLE_v10013046mg|K13993 HSP20 family protein | (RefSeq) hypothetical protein	[O]	Posttranslational modification, protein turnover, chaperones	Hsp20/alpha crystallin family	17.3 kDa class I heat shock protein OS=Glycine max OX=3847 GN=HSP17.3-B PE=3 SV=1	O	Posttranslational modification, protein turnover, chaperones	class I heat shock protein [Citrus clementina]
c90172.graph_c0	19.85	19.09	19.56	3.68	1.87	2.02	4.88438e-41	-2.47151	down	--	--	Cellular Component: plasma membrane (GO:0005886);; Cellular Component: integral component of membrane (GO:0016021);;	--	--	--	--	CASP-like protein 4D1 OS=Glycine max OX=3847 PE=2 SV=1	S	Function unknown	PREDICTED: CASP-like protein 4D1 [Lupinus angustifolius]
c90189.graph_c0	13	11.26	13.44	5.18	5.55	4.93	2.88983e-11	-1.11532	down	--	--	--	K20725|5.37679e-65|cam:101495243|K20725 MAP kinase substrate 1 | (RefSeq) protein MKS1	--	--	VQ motif	Protein MKS1 OS=Arabidopsis thaliana OX=3702 GN=MKS1 PE=1 SV=2	S	Function unknown	PREDICTED: protein MKS1 [Lupinus angustifolius]
c90223.graph_c1	15.36	20.53	24.75	47.59	53.33	43.18	1.56108e-10	1.11795	up	--	--	--	--	--	--	--	--	--	--	--
c90329.graph_c0	17.53	14.77	16.36	34.46	36.55	35.84	1.08426e-45	1.1034	up	[O]	Posttranslational modification, protein turnover, chaperones	Molecular Function: aminopeptidase activity (GO:0004177);; Biological Process: proteolysis (GO:0006508);; Cellular Component: integral component of membrane (GO:0016021);;	--	--	--	--	Probable zinc metallopeptidase EGY3, chloroplastic OS=Arabidopsis thaliana OX=3702 GN=EGY3 PE=1 SV=1	M	Cell wall/membrane/envelope biogenesis	peptidase M50 family [Trifolium pratense]
c90384.graph_c0	0	0.28	0.34	1.82	1.64	1.59	1.3585e-05	1.23302	up	--	--	Cellular Component: integral component of membrane (GO:0016021);;	--	--	--	--	--	--	--	hypothetical protein RSOLAG1IB_04317 [Rhizoctonia solani AG-1 IB]
c90477.graph_c0	2.6	3.96	2.5	6.27	7.46	8.32	9.27892e-07	1.02625	up	--	--	Cellular Component: nucleus (GO:0005634);; Biological Process: regulation of transcription, DNA-templated (GO:0006355);; Biological Process: auxin-activated signaling pathway (GO:0009734);;	K14484|8.63096e-33|vra:106761359|K14484 auxin-responsive protein IAA | (RefSeq) auxin-responsive protein IAA17	--	--	AUX/IAA family;; AUX/IAA family	Auxin-responsive protein IAA30 OS=Oryza sativa subsp. japonica OX=39947 GN=IAA30 PE=2 SV=1	S	Function unknown	hypothetical protein GOBAR_DD21992 [Gossypium barbadense]
c90590.graph_c0	1.21	1.8	1.13	0	0.7	0.19	0.000284894	-1.04157	down	--	--	--	--	--	--	--	--	O	Posttranslational modification, protein turnover, chaperones	hypothetical protein PHAVU_007G106400g [Phaseolus vulgaris]
c90704.graph_c0	39.52	42.15	35.25	11.59	13.33	11.99	1.80466e-65	-1.59146	down	--	--	Molecular Function: protein phosphatase inhibitor activity (GO:0004864);; Molecular Function: receptor activity (GO:0004872);; Cellular Component: nucleus (GO:0005634);; Cellular Component: cytoplasm (GO:0005737);; Biological Process: abscisic acid-activated signaling pathway (GO:0009738);; Molecular Function: abscisic acid binding (GO:0010427);; Biological Process: negative regulation of catalyt…	K14496|5.77243e-99|aip:107628487|K14496 abscisic acid receptor PYR/PYL family | (RefSeq) abscisic acid receptor PYL4-like	--	--	Polyketide cyclase / dehydrase and lipid transport;; Polyketide cyclase / dehydrase and lipid transport;; Pathogenesis-related protein Bet v I family	Abscisic acid receptor PYL4 OS=Arabidopsis thaliana OX=3702 GN=PYL4 PE=1 SV=1	S	Function unknown	PREDICTED: abscisic acid receptor PYL4-like [Lupinus angustifolius]
c90705.graph_c1	1.18	1.11	1.23	3.79	3.82	4.36	4.84307e-07	1.26663	up	--	--	--	K09422|2.00963e-68|vra:106775305|K09422 myb proto-oncogene protein, plant | (RefSeq) transcription factor MYB35-like	[K]	Transcription	--	Transcription factor MYB102 OS=Arabidopsis thaliana OX=3702 GN=MYB102 PE=2 SV=1	K	Transcription	transcription factor MYB102-like [Vigna radiata var. radiata]
c90745.graph_c0	0.07	0.34	0.2	3.19	1.91	2.03	2.36014e-16	2.10652	up	--	--	--	K10664|6.6721e-101|gmx:100814384|K10664 E3 ubiquitin-protein ligase ATL6/9/15/31/42/55 [EC:2.3.2.27] | (RefSeq) RING-H2 finger protein ATL34-like	[O]	Posttranslational modification, protein turnover, chaperones	Ring finger domain;; RING-like zinc finger;; Zinc finger, C3HC4 type (RING finger);; RING-H2 zinc finger domain;; Zinc finger, C3HC4 type (RING finger);; Anaphase-promoting complex subunit 11 RING-H2 finger	RING-H2 finger protein ATL11 OS=Arabidopsis thaliana OX=3702 GN=ATL11 PE=2 SV=2	O	Posttranslational modification, protein turnover, chaperones	PREDICTED: RING-H2 finger protein ATL38-like [Lupinus angustifolius]
c90753.graph_c0	3.1	1.67	2.56	8.21	6.48	6.96	1.48302e-06	1.17463	up	--	--	Cellular Component: integral component of membrane (GO:0016021);;	--	--	--	--	--	S	Function unknown	PREDICTED: uncharacterized protein LOC109329201 [Lupinus angustifolius]
c90798.graph_c0	1.15	1.9	1.32	4.84	4.3	3.96	2.05898e-07	1.21984	up	--	--	Cellular Component: integral component of membrane (GO:0016021);; Biological Process: carbohydrate transmembrane transport (GO:0034219);; Molecular Function: sugar transmembrane transporter activity (GO:0051119);;	K15382|3.1684e-115|gmx:100817002|K15382 solute carrier family 50 (sugar transporter) | (RefSeq) bidirectional sugar transporter N3-like	[R]	General function prediction only	Sugar efflux transporter for intercellular exchange;; PQ loop repeat	Bidirectional sugar transporter N3 OS=Medicago truncatula OX=3880 GN=N3 PE=2 SV=1	U	Intracellular trafficking, secretion, and vesicular transport	PREDICTED: bidirectional sugar transporter N3-like [Glycine max]
c90802.graph_c0	0.05	0.09	0.07	0.94	1.51	0.81	1.88446e-06	1.32073	up	[I]	Lipid transport and metabolism	Biological Process: lipid metabolic process (GO:0006629);; Cellular Component: integral component of membrane (GO:0016021);; Molecular Function: oxidoreductase activity (GO:0016491);; Biological Process: oxidation-reduction process (GO:0055114);;	K10256|3.72792e-80|ccp:CHC_T00008296001|K10256 omega-6 fatty acid desaturase / acyl-lipid omega-6 desaturase (Delta-12 desaturase) [EC:1.14.19.6 1.14.19.22] | (RefSeq) delta12 fatty acid desaturase	--	--	Fatty acid desaturase	Delta(12)-acyl-lipid-desaturase OS=Punica granatum OX=22663 GN=FAD12 PE=2 SV=2	I	Lipid transport and metabolism	delta-12 fatty acid desaturase [Rhizoctonia solani 123E]
c90823.graph_c0	1.18	0.84	1.11	17.03	15.59	18.05	2.31333e-66	3.31867	up	[H]	Coenzyme transport and metabolism	Molecular Function: O-methyltransferase activity (GO:0008171);; Cellular Component: integral component of membrane (GO:0016021);; Biological Process: methylation (GO:0032259);; Molecular Function: protein dimerization activity (GO:0046983);;	K13066|5.17873e-118|mtr:MTR_7g011900|K13066 caffeic acid 3-O-methyltransferase [EC:2.1.1.68] | (RefSeq) caffeic acid O-methyltransferase	[R]	General function prediction only	O-methyltransferase;; Dimerisation domain	Isoliquiritigenin 2&apos;-O-methyltransferase OS=Medicago sativa OX=3879 PE=1 SV=1	S	Function unknown	LOW QUALITY PROTEIN: isoliquiritigenin 2&apos;-O-methyltransferase-like [Cajanus cajan]
c90862.graph_c0	0.38	0.48	0.69	1.77	1.46	1.58	9.80379e-05	1.07341	up	--	--	Cellular Component: integral component of membrane (GO:0016021);; Biological Process: transmembrane transport (GO:0055085);;	--	--	--	Nodulin-like	--	S	Function unknown	PREDICTED: uncharacterized protein LOC109348362 [Lupinus angustifolius]
c90887.graph_c0	5.27	3.27	5.03	1.61	1.68	1.41	1.26172e-08	-1.23343	down	--	--	Cellular Component: integral component of membrane (GO:0016021);;	--	--	--	--	--	S	Function unknown	hypothetical protein glysoja_004515 [Glycine soja]
c90937.graph_c0	6.79	6.54	6.32	29.35	20.47	25.43	4.75453e-22	1.56657	up	--	--	--	--	--	--	--	--	S	Function unknown	hypothetical protein L195_g051569 [Trifolium pratense]
c90987.graph_c0	22.77	24.52	25.01	7.14	6.61	7.07	3.3242e-50	-1.68626	down	[P]	Inorganic ion transport and metabolism	Molecular Function: zinc ion transmembrane transporter activity (GO:0005385);; Biological Process: response to zinc ion (GO:0010043);; Cellular Component: integral component of membrane (GO:0016021);; Biological Process: regulation of sequestering of zinc ion (GO:0061088);; Biological Process: zinc II ion transmembrane transport (GO:0071577);;	--	[P]	Inorganic ion transport and metabolism	Cation efflux family;; Dimerisation domain of Zinc Transporter	Metal tolerance protein 10 OS=Arabidopsis thaliana OX=3702 GN=MTP10 PE=2 SV=1	P	Inorganic ion transport and metabolism	metal tolerance protein 10-like [Cajanus cajan]
c90997.graph_c0	24.31	24.92	22.55	118.1	111.54	108.51	2.86735e-94	2.16586	up	--	--	--	--	--	--	--	--	--	--	--
c91012.graph_c1	19.87	19.09	16.14	8.07	9.86	7.91	3.22037e-16	-1.03015	down	--	--	--	--	--	--	--	--	--	--	--
c91078.graph_c0	18.01	20.71	20.54	51.27	60.24	56	7.60154e-64	1.47036	up	[M]	Cell wall/membrane/envelope biogenesis	Molecular Function: calmodulin-dependent protein kinase activity (GO:0004683);; Molecular Function: calmodulin binding (GO:0005516);; Molecular Function: ATP binding (GO:0005524);; Cellular Component: nucleus (GO:0005634);; Cellular Component: cytoplasm (GO:0005737);; Cellular Component: plasma membrane (GO:0005886);; Biological Process: abscisic acid-activated signaling pathway (GO:0009738);; Mo…	--	[T]	Signal transduction mechanisms	Protein kinase domain;; Protein tyrosine kinase	Phosphoenolpyruvate carboxylase kinase 1 OS=Arabidopsis thaliana OX=3702 GN=PPCK1 PE=1 SV=1	T	Signal transduction mechanisms	PREDICTED: phosphoenolpyruvate carboxylase kinase 1-like [Lupinus angustifolius]
c91091.graph_c0	2.13	1.49	1.64	0.06	0	0.06	1.51314e-10	-1.74458	down	--	--	--	--	[U]	Intracellular trafficking, secretion, and vesicular transport	PRELI-like family	--	S	Function unknown	hypothetical protein FOXG_05086 [Fusarium oxysporum f. sp. lycopersici 4287]
c91095.graph_c0	9.24	11.49	10.58	0.82	0.93	1.02	1.56366e-58	-2.93786	down	[L]	Replication, recombination and repair	Molecular Function: ubiquitin-protein transferase activity (GO:0004842);; Biological Process: protein ubiquitination (GO:0016567);; Molecular Function: ligase activity (GO:0016874);;	--	--	--	U-box domain	E3 ubiquitin-protein ligase PUB22 OS=Arabidopsis thaliana OX=3702 GN=PUB22 PE=1 SV=1	O	Posttranslational modification, protein turnover, chaperones	PREDICTED: E3 ubiquitin-protein ligase PUB22-like [Lupinus angustifolius]
c91100.graph_c0	4.71	4.47	4.07	2.09	1.32	1.98	2.06187e-06	-1.04076	down	--	--	Molecular Function: DNA binding (GO:0003677);;	K09422|3.6491e-99|gmx:100817747|K09422 myb proto-oncogene protein, plant | (RefSeq) transcription factor RAX2	[K]	Transcription	Myb-like DNA-binding domain;; Myb-like DNA-binding domain;; Myb-like DNA-binding domain	Transcription factor RAX2 OS=Arabidopsis thaliana OX=3702 GN=RAX2 PE=1 SV=1	K	Transcription	PREDICTED: transcription factor MYB36-like [Lupinus angustifolius]
c91102.graph_c1	22.97	29.47	27.11	56.09	59.25	59.18	7.24578e-26	1.10046	up	--	--	Cellular Component: integral component of membrane (GO:0016021);;	--	--	--	--	--	S	Function unknown	hypothetical protein PHAVU_009G000200g [Phaseolus vulgaris]
c91112.graph_c0	52.15	58.49	62.71	5.67	7.15	7.48	8.47121e-148	-2.91509	down	--	--	--	--	--	--	Root cap	--	S	Function unknown	PREDICTED: uncharacterized protein LOC109347212 [Lupinus angustifolius]
c91118.graph_c0	4.18	1.51	3.38	0.73	0.41	0.33	5.68457e-06	-1.28214	down	--	--	Molecular Function: carbohydrate binding (GO:0030246);;	--	--	--	Jacalin-like lectin domain	Galactose-specific lectin (Fragments) OS=Morus indica OX=248361 PE=1 SV=1	S	Function unknown	lectin [Morus rotundiloba]
c91128.graph_c0	12.84	15.73	14.54	3.36	1.91	2.2	1.68539e-38	-2.21027	down	--	--	Cellular Component: vacuole (GO:0005773);; Biological Process: carbohydrate metabolic process (GO:0005975);; Biological Process: defense response (GO:0006952);; Molecular Function: glucan endo-1,3-beta-D-glucosidase activity (GO:0042973);;	--	--	--	Glycosyl hydrolases family 17	Glucan endo-1,3-beta-glucosidase OS=Pisum sativum OX=3888 PE=2 SV=1	G	Carbohydrate transport and metabolism	PREDICTED: glucan endo-1,3-beta-glucosidase, basic isoform-like [Lupinus angustifolius]
c91147.graph_c0	8.76	7.13	8.17	3.84	3.06	2.91	1.28565e-07	-1.09198	down	--	--	Molecular Function: oxidoreductase activity, acting on single donors with incorporation of molecular oxygen, incorporation of two atoms of oxygen (GO:0016702);;	--	--	--	zinc-finger of the FCS-type, C2-C2;; zinc-finger of the FCS-type, C2-C2	--	S	Function unknown	PREDICTED: uncharacterized protein LOC109356352 [Lupinus angustifolius]
c91176.graph_c0	5.13	4.39	6.28	2.18	2.34	1.66	2.99765e-09	-1.15653	down	[QV]	Secondary metabolites biosynthesis, transport and catabolism ;; Defense mechanisms	Molecular Function: iron ion binding (GO:0005506);; Cellular Component: integral component of membrane (GO:0016021);; Molecular Function: oxidoreductase activity, acting on paired donors, with incorporation or reduction of molecular oxygen, NAD(P)H as one donor, and incorporation of one atom of oxygen (GO:0016709);; Molecular Function: heme binding (GO:0020037);; Biological Process: secondary met…	K00487|0|gmx:100812188|K00487 trans-cinnamate 4-monooxygenase [EC:1.14.13.11] | (RefSeq) cytochrome P450 CYP73A100-like	[Q]	Secondary metabolites biosynthesis, transport and catabolism	Cytochrome P450	Cytochrome P450 CYP73A100 OS=Panax ginseng OX=4054 PE=2 SV=1	Q	Secondary metabolites biosynthesis, transport and catabolism	PREDICTED: cytochrome P450 CYP73A100-like [Glycine max]
c91207.graph_c0	1.26	2.14	0.92	28.2	23.91	27.56	1.7176e-33	2.82928	up	--	--	--	--	--	--	--	3-oxo-Delta(4,5)-steroid 5-beta-reductase OS=Digitalis lanata OX=49450 PE=1 SV=1	S	Function unknown	Hypothetical protein glysoja_031389 [Glycine soja]
c91207.graph_c1	2.95	3.56	3.77	62.05	63.72	52.99	3.90946e-187	3.82629	up	[M]	Cell wall/membrane/envelope biogenesis	--	--	--	--	NAD dependent epimerase/dehydratase family	3-oxo-Delta(4,5)-steroid 5-beta-reductase OS=Arabidopsis thaliana OX=3702 GN=VEP1 PE=1 SV=1	S	Function unknown	PREDICTED: 3-oxo-Delta(4,5)-steroid 5-beta-reductase-like [Lupinus angustifolius]
c91222.graph_c0	0.76	1.1	0.74	0.17	0.12	0.62	1.40176e-06	-1.34652	down	--	--	--	--	[R]	General function prediction only	Domain of unknown function (DUF4283);; Zinc knuckle	--	S	Function unknown	ribonuclease H, partial [Trifolium pratense]
c91273.graph_c0	1.27	1.12	1.47	0.03	0.02	0.12	1.07541e-16	-2.18832	down	[K]	Transcription	Molecular Function: protein kinase activity (GO:0004672);; Molecular Function: ATP binding (GO:0005524);; Biological Process: protein phosphorylation (GO:0006468);; Cellular Component: integral component of membrane (GO:0016021);;	--	--	--	Leucine rich repeat;; Protein kinase domain;; Protein tyrosine kinase;; Leucine Rich repeats (2 copies);; Leucine rich repeat N-terminal domain;; Leucine Rich Repeat	MDIS1-interacting receptor like kinase 2 OS=Arabidopsis thaliana OX=3702 GN=MIK2 PE=1 SV=3	S	Function unknown	Putative LRR receptor-like serine/threonine-protein kinase [Glycine soja]
c91346.graph_c0	6.32	6.27	4.45	16.77	17.87	13.37	9.72322e-22	1.40997	up	--	--	--	--	--	--	--	--	--	--	PREDICTED: keratin-associated protein 5-4-like isoform X1 [Lupinus angustifolius]
c91396.graph_c0	8.62	6.22	8.54	18.67	15.12	14.94	6.61649e-17	1.06592	up	--	--	--	--	--	--	--	--	--	--	--
c91409.graph_c0	4.21	3.47	4.77	0.77	1.34	1.08	2.83705e-09	-1.42481	down	--	--	Molecular Function: peroxidase activity (GO:0004601);; Cellular Component: extracellular region (GO:0005576);; Biological Process: response to oxidative stress (GO:0006979);; Molecular Function: heme binding (GO:0020037);; Biological Process: hydrogen peroxide catabolic process (GO:0042744);; Molecular Function: metal ion binding (GO:0046872);; Biological Process: oxidation-reduction process (GO:…	K00430|2.60406e-171|gmx:100802035|K00430 peroxidase [EC:1.11.1.7] | (RefSeq) peroxidase P7-like	--	--	Peroxidase	Cationic peroxidase 1 OS=Arachis hypogaea OX=3818 GN=PNC1 PE=1 SV=2	S	Function unknown	PREDICTED: peroxidase P7-like [Glycine max]
c91426.graph_c0	1.02	0.69	0.53	4.95	4.8	6.15	2.04318e-11	1.7599	up	--	--	--	--	--	--	--	--	--	--	--
c91435.graph_c0	1.52	1.69	1.25	0.23	0.3	0.31	2.30093e-05	-1.20538	down	--	--	Molecular Function: peroxidase activity (GO:0004601);; Cellular Component: extracellular region (GO:0005576);; Biological Process: response to oxidative stress (GO:0006979);; Cellular Component: plant-type cell wall (GO:0009505);; Biological Process: plant-type cell wall organization (GO:0009664);; Molecular Function: heme binding (GO:0020037);; Biological Process: hydrogen peroxide catabolic pro…	K00430|1.12887e-137|gmx:100790188|K00430 peroxidase [EC:1.11.1.7] | (RefSeq) peroxidase 5-like	--	--	Peroxidase;; Peroxidase	Peroxidase 5 OS=Vitis vinifera OX=29760 GN=GSVIVT00037159001 PE=1 SV=2	G	Carbohydrate transport and metabolism	PREDICTED: peroxidase 5-like [Lupinus angustifolius]
c91520.graph_c0	12.62	11.45	9.43	45.53	45.08	42.25	5.43506e-59	1.89899	up	--	--	--	--	--	--	--	--	S	Function unknown	PREDICTED: uncharacterized protein LOC109345917 [Lupinus angustifolius]
c91612.graph_c0	2	3.06	3.97	1.18	0.66	0.76	2.03833e-05	-1.1191	down	--	--	Cellular Component: extracellular region (GO:0005576);; Cellular Component: cell wall (GO:0005618);; Biological Process: plant-type cell wall organization (GO:0009664);; Cellular Component: integral component of membrane (GO:0016021);;	--	--	--	Pollen allergen;; Lytic transglycolase	Putative expansin-A17 OS=Arabidopsis thaliana OX=3702 GN=EXPA17 PE=2 SV=1	G	Carbohydrate transport and metabolism	PREDICTED: putative expansin-A17 [Glycine max]
c91638.graph_c0	1.1	3.37	2.34	203.29	196.82	193.73	1.34888e-288	5.57085	up	--	--	Cellular Component: cytosol (GO:0005829);; Biological Process: response to osmotic stress (GO:0006970);; Biological Process: response to cold (GO:0009409);; Biological Process: response to water deprivation (GO:0009414);; Biological Process: embryo development (GO:0009790);; Biological Process: seed development (GO:0048316);;	--	--	--	Late embryogenesis abundant (LEA) group 1	18 kDa seed maturation protein OS=Glycine max OX=3847 GN=GMPM1 PE=2 SV=1	S	Function unknown	PREDICTED: 18 kDa seed maturation protein-like [Lupinus angustifolius]
c91713.graph_c0	18.59	20.03	21.29	6.01	8.44	8.61	1.6747e-20	-1.26918	down	--	--	--	--	--	--	Wound-induced protein	--	S	Function unknown	uncharacterized protein LOC100814873 [Glycine max]
c91753.graph_c0	12.55	11.38	10.54	3.99	4.32	4.79	1.80416e-25	-1.29327	down	--	--	Molecular Function: transcription factor activity, sequence-specific DNA binding (GO:0003700);; Biological Process: regulation of transcription, DNA-templated (GO:0006355);; Molecular Function: sequence-specific DNA binding (GO:0043565);;	--	--	--	WRKY DNA -binding domain	Probable WRKY transcription factor 9 OS=Arabidopsis thaliana OX=3702 GN=WRKY9 PE=2 SV=1	K	Transcription	hypothetical protein VIGAN_01163300 [Vigna angularis var. angularis]
c91778.graph_c0	62.07	65.55	64.63	241.76	264.43	260.8	1.22741e-270	1.98914	up	[O]	Posttranslational modification, protein turnover, chaperones	Cellular Component: cytoplasm (GO:0005737);;	K13993|2.46445e-69|aip:107609174|K13993 HSP20 family protein | (RefSeq) 17.3 kDa class I heat shock protein-like	[O]	Posttranslational modification, protein turnover, chaperones	Hsp20/alpha crystallin family	17.3 kDa class I heat shock protein OS=Glycine max OX=3847 GN=HSP17.3-B PE=3 SV=1	O	Posttranslational modification, protein turnover, chaperones	small heat shock protein [Retama raetam]
c91859.graph_c0	22.2	23.5	24.39	73.8	77.29	73.08	5.28032e-83	1.67525	up	--	--	--	--	--	--	Late embryogenesis abundant protein	Indole-3-acetic acid-induced protein ARG2 OS=Vigna radiata var. radiata OX=3916 GN=ARG2 PE=2 SV=1	S	Function unknown	uncharacterized protein LOC100527032 [Glycine max]
c91882.graph_c0	0	0	0	0.83	1.21	1.05	1.94909e-09	1.62313	up	--	--	--	--	--	--	Putative stress-responsive nuclear envelope protein	--	S	Function unknown	Meiotic sister chromatid recombination protein 1 [Saccharomyces cerevisiae S288c] [Rhizoctonia solani]
c91907.graph_c0	1.71	1.12	1	3.94	3.59	3.99	1.83305e-07	1.27611	up	[P]	Inorganic ion transport and metabolism	Molecular Function: iron ion transmembrane transporter activity (GO:0005381);; Molecular Function: manganese ion transmembrane transporter activity (GO:0005384);; Cellular Component: cell (GO:0005623);; Biological Process: intracellular sequestering of iron ion (GO:0006880);; Cellular Component: integral component of membrane (GO:0016021);; Biological Process: cellular manganese ion homeostasis (…	--	[S]	Function unknown	VIT family	Nodulin-21 OS=Glycine max OX=3847 PE=2 SV=1	S	Function unknown	PREDICTED: vacuolar iron transporter homolog 4-like [Lupinus angustifolius]
c91940.graph_c0	26.36	25.75	29.85	11.71	12.16	12.55	3.92148e-18	-1.08918	down	--	--	Biological Process: defense response (GO:0006952);;	--	--	--	LURP-one-related;; LURP-one-related	Protein LURP-one-related 11 OS=Arabidopsis thaliana OX=3702 GN=At3g14260 PE=2 SV=1	S	Function unknown	PREDICTED: protein LURP-one-related 4-like [Lupinus angustifolius]
c91949.graph_c0	1.93	1.95	1.34	0.15	0	0.05	3.03567e-12	-1.8901	down	--	--	Molecular Function: pectinesterase activity (GO:0030599);; Molecular Function: pectinesterase inhibitor activity (GO:0046910);; Cellular Component: cell periphery (GO:0071944);;	K01051|1.36434e-91|gmx:100806133|K01051 pectinesterase [EC:3.1.1.11] | (RefSeq) pectinesterase-like	--	--	Plant invertase/pectin methylesterase inhibitor;; Pectinesterase	Probable pectinesterase/pectinesterase inhibitor 33 OS=Arabidopsis thaliana OX=3702 GN=PME33 PE=2 SV=1	G	Carbohydrate transport and metabolism	PREDICTED: probable pectinesterase/pectinesterase inhibitor 33 [Lupinus angustifolius]
c92020.graph_c1	11.67	12.52	11.11	3.9	5.11	5.08	4.29356e-08	-1.09879	down	--	--	Biological Process: response to light stimulus (GO:0009416);; Cellular Component: photosystem I (GO:0009522);; Cellular Component: photosystem II (GO:0009523);; Cellular Component: chloroplast thylakoid membrane (GO:0009535);; Biological Process: photosynthesis, light harvesting in photosystem I (GO:0009768);; Cellular Component: chloroplast envelope (GO:0009941);; Cellular Component: plastoglobu…	K08912|3.98398e-156|aip:107644953|K08912 light-harvesting complex II chlorophyll a/b binding protein 1 | (RefSeq) chlorophyll a-b binding protein of LHCII type 1	--	--	Chlorophyll A-B binding protein	Chlorophyll a-b binding protein of LHCII type I, chloroplastic (Fragment) OS=Cucumis sativus OX=3659 PE=2 SV=1	J	Translation, ribosomal structure and biogenesis	chlorophyll a-b binding protein of LHCII type 1 [Arachis duranensis]
c92047.graph_c0	44.47	50.21	49.67	113.59	112.44	114.08	3.07267e-90	1.21936	up	--	--	Molecular Function: structural constituent of ribosome (GO:0003735);; Cellular Component: ribosome (GO:0005840);; Biological Process: translation (GO:0006412);; Cellular Component: integral component of membrane (GO:0016021);; Molecular Function: rRNA binding (GO:0019843);;	--	--	--	Ferritin-like domain	Desiccation-related protein PCC13-62 OS=Craterostigma plantagineum OX=4153 PE=2 SV=1	S	Function unknown	PREDICTED: desiccation-related protein PCC13-62-like [Lupinus angustifolius]
c92097.graph_c0	17.91	20.32	19.34	8.19	9.07	7.77	6.22622e-22	-1.13728	down	[M]	Cell wall/membrane/envelope biogenesis	Molecular Function: 3-beta-hydroxy-delta5-steroid dehydrogenase activity (GO:0003854);; Biological Process: steroid biosynthetic process (GO:0006694);; Molecular Function: cinnamoyl-CoA reductase activity (GO:0016621);; Biological Process: oxidation-reduction process (GO:0055114);;	--	[V]	Defense mechanisms	3-beta hydroxysteroid dehydrogenase/isomerase family;; NAD(P)H-binding;; NAD dependent epimerase/dehydratase family;; NmrA-like family	Cinnamoyl-CoA reductase-like SNL6 OS=Oryza sativa subsp. japonica OX=39947 GN=SNL6 PE=3 SV=1	M	Cell wall/membrane/envelope biogenesis	cinnamoyl-CoA reductase-like SNL6 [Cajanus cajan]
c92117.graph_c0	13.35	16.38	16.38	4.64	3.6	4.72	4.49097e-41	-1.70271	down	--	--	Biological Process: amino acid transmembrane transport (GO:0003333);; Molecular Function: amino acid transmembrane transporter activity (GO:0015171);; Cellular Component: integral component of membrane (GO:0016021);;	--	[E]	Amino acid transport and metabolism	Transmembrane amino acid transporter protein	Lysine histidine transporter-like 8 OS=Arabidopsis thaliana OX=3702 GN=AATL1 PE=1 SV=1	E	Amino acid transport and metabolism	PREDICTED: lysine histidine transporter-like 8 [Cicer arietinum]
c92120.graph_c0	8.55	5.99	12.38	2.71	4.28	2.93	0.000252971	-1.01698	down	--	--	--	--	--	--	--	--	--	--	--
c92125.graph_c0	4.25	1.59	3.21	0.09	0.33	0	1.65542e-09	-1.65266	down	[O]	Posttranslational modification, protein turnover, chaperones	Molecular Function: ATP binding (GO:0005524);;	K03283|8.07815e-113|gmx:100798636|K03283 heat shock 70kDa protein 1/8 | (RefSeq) heat shock cognate 70 kDa protein 2-like	[O]	Posttranslational modification, protein turnover, chaperones	Hsp70 protein	Heat shock cognate 70 kDa protein OS=Petunia hybrida OX=4102 GN=HSP70 PE=2 SV=1	O	Posttranslational modification, protein turnover, chaperones	Heat shock cognate 70 kDa protein [Glycine soja]
c92151.graph_c0	2.15	2	1.97	0.52	0.65	0.55	4.46825e-07	-1.25924	down	--	--	Molecular Function: protein dimerization activity (GO:0046983);;	--	--	--	Helix-loop-helix DNA-binding domain	Putative transcription factor bHLH041 OS=Arabidopsis thaliana OX=3702 GN=BHLH41 PE=3 SV=1	S	Function unknown	PREDICTED: putative transcription factor bHLH041 [Lupinus angustifolius]
c92160.graph_c1	1.66	1.46	1.31	0.1	0.92	0	8.10604e-08	-1.48948	down	[E]	Amino acid transport and metabolism	Molecular Function: glutamate-ammonia ligase activity (GO:0004356);; Molecular Function: ATP binding (GO:0005524);; Cellular Component: cytoplasm (GO:0005737);; Biological Process: glutamine biosynthetic process (GO:0006542);;	K01915|7.91145e-140|gra:105784297|K01915 glutamine synthetase [EC:6.3.1.2] | (RefSeq) glutamine synthetase nodule isozyme-like	[E]	Amino acid transport and metabolism	Glutamine synthetase, catalytic domain;; Glutamine synthetase, beta-Grasp domain	Glutamine synthetase cytosolic isozyme 1-1 OS=Oryza sativa subsp. japonica OX=39947 GN=GLN1-1 PE=1 SV=1	E	Amino acid transport and metabolism	Glutamine synthetase [Fusarium proliferatum]
c92207.graph_c0	13.59	16.24	14.31	1.73	1.38	1.15	6.0108e-53	-2.82921	down	[GI]	Carbohydrate transport and metabolism ;; Lipid transport and metabolism	Cellular Component: cell wall (GO:0005618);; Molecular Function: pectinesterase activity (GO:0030599);; Biological Process: cell wall modification (GO:0042545);; Biological Process: negative regulation of catalytic activity (GO:0043086);; Molecular Function: aspartyl esterase activity (GO:0045330);; Biological Process: pectin catabolic process (GO:0045490);; Molecular Function: pectinesterase inh…	K01051|0|gmx:100813051|K01051 pectinesterase [EC:3.1.1.11] | (RefSeq) probable pectinesterase/pectinesterase inhibitor 20	--	--	Pectinesterase;; Plant invertase/pectin methylesterase inhibitor	Probable pectinesterase/pectinesterase inhibitor 7 OS=Arabidopsis thaliana OX=3702 GN=PME7 PE=2 SV=1	G	Carbohydrate transport and metabolism	PREDICTED: pectinesterase-like [Lupinus angustifolius]
c92207.graph_c1	9.26	10.45	12.71	0.24	0.74	1.07	1.4863e-26	-2.5732	down	[GI]	Carbohydrate transport and metabolism ;; Lipid transport and metabolism	Cellular Component: cell wall (GO:0005618);; Molecular Function: pectinesterase activity (GO:0030599);; Biological Process: cell wall modification (GO:0042545);; Biological Process: negative regulation of catalytic activity (GO:0043086);; Molecular Function: aspartyl esterase activity (GO:0045330);; Biological Process: pectin catabolic process (GO:0045490);; Molecular Function: pectinesterase inh…	K01051|1.02843e-124|gmx:100786124|K01051 pectinesterase [EC:3.1.1.11] | (RefSeq) probable pectinesterase/pectinesterase inhibitor 20	--	--	Pectinesterase	Probable pectinesterase/pectinesterase inhibitor 41 OS=Arabidopsis thaliana OX=3702 GN=PME41 PE=2 SV=2	G	Carbohydrate transport and metabolism	Putative pectinesterase/pectinesterase inhibitor 7, partial [Glycine soja]
c92228.graph_c0	15.9	17.73	16.95	1.61	3	1.15	3.03311e-39	-2.57303	down	--	--	Molecular Function: electron carrier activity (GO:0009055);; Cellular Component: anchored component of plasma membrane (GO:0046658);;	--	--	--	Plastocyanin-like domain	Umecyanin OS=Armoracia rusticana OX=3704 PE=1 SV=1	S	Function unknown	hypothetical protein TSUD_286930 [Trifolium subterraneum]
c92244.graph_c0	8.3	4.08	8.17	1.16	2.11	1.11	2.50299e-08	-1.44556	down	--	--	Cellular Component: membrane (GO:0016020);; Molecular Function: hydrolase activity, acting on ester bonds (GO:0016788);;	--	--	--	--	GDSL esterase/lipase At5g18430 OS=Arabidopsis thaliana OX=3702 GN=At5g18430 PE=2 SV=1	S	Function unknown	GDSL esterase/lipase At5g55050-like [Cajanus cajan]
c92267.graph_c0	5.48	5.04	4.92	152.38	149.93	135.55	0	4.58389	up	--	--	Cellular Component: integral component of membrane (GO:0016021);;	--	--	--	AWPM-19-like family	Membrane protein PM19L OS=Oryza sativa subsp. japonica OX=39947 GN=PM19L PE=2 SV=1	S	Function unknown	uncharacterized protein LOC107616658 [Arachis ipaensis]
c92289.graph_c0	0.07	0	0.13	1.66	0.79	0.91	3.75501e-07	1.39946	up	--	--	--	--	--	--	--	--	--	--	hypothetical protein TSUD_25710 [Trifolium subterraneum]
c92353.graph_c0	3.71	4.91	2.75	2.1	1.7	0.67	8.44735e-05	-1.09264	down	--	--	--	--	--	--	--	--	--	--	--
c92357.graph_c0	0.11	0.15	0	2.6	2.39	2.52	1.91581e-17	2.24657	up	--	--	--	--	--	--	Late embryogenesis abundant protein	Embryonic protein DC-8 OS=Daucus carota OX=4039 PE=3 SV=1	S	Function unknown	PREDICTED: embryonic protein DC-8-like isoform X1 [Lupinus angustifolius]
c92388.graph_c0	5.28	5.05	6.93	12.95	12.92	13.44	9.60001e-13	1.10957	up	--	--	--	--	--	--	--	Protein SPEAR1 OS=Arabidopsis thaliana OX=3702 GN=SPEAR1 PE=1 SV=1	S	Function unknown	PREDICTED: uncharacterized protein LOC100801080 [Glycine max]
c92394.graph_c0	7.01	6.24	6.06	1.53	1.95	2.68	4.06417e-08	-1.18224	down	--	--	Cellular Component: endoplasmic reticulum (GO:0005783);; Biological Process: cellular response to phosphate starvation (GO:0016036);;	--	[P]	Inorganic ion transport and metabolism	SPX domain	SPX domain-containing protein 3 OS=Arabidopsis thaliana OX=3702 GN=SPX3 PE=2 SV=1	T	Signal transduction mechanisms	PREDICTED: SPX domain-containing protein 3-like [Glycine max]
c92417.graph_c0	0.77	0.97	0.78	0.1	0.09	0.22	3.03143e-05	-1.1927	down	--	--	--	--	[R]	General function prediction only	Reverse transcriptase (RNA-dependent DNA polymerase)	Uncharacterized mitochondrial protein AtMg01250 OS=Arabidopsis thaliana OX=3702 GN=AtMg01250 PE=4 SV=1	S	Function unknown	hypothetical protein L195_g020219 [Trifolium pratense]
c92512.graph_c0	12.32	11.99	13.48	4.11	4.3	4.4	4.68125e-19	-1.39957	down	--	--	Molecular Function: calcium ion binding (GO:0005509);;	K13448|5.55399e-75|cam:101510992|K13448 calcium-binding protein CML | (RefSeq) calcium-binding allergen Bet v 3-like	[T]	Signal transduction mechanisms	EF hand;; EF-hand domain;; EF-hand domain pair;; EF hand;; EF-hand domain pair	Calcium-binding protein CML42 OS=Arabidopsis thaliana OX=3702 GN=CML42 PE=1 SV=1	DTZ	--	PREDICTED: calcium-binding allergen Bet v 3 [Lupinus angustifolius]
c92529.graph_c0	2.25	2.11	3.1	6.08	5.49	5.56	4.09541e-06	1.11585	up	--	--	Cellular Component: membrane (GO:0016020);;	--	--	--	SOUL heme-binding protein	--	S	Function unknown	SOUL heme-binding family protein [Medicago truncatula]
c92777.graph_c0	8.27	8.66	9.36	3.34	2.69	1.62	2.96482e-12	-1.43199	down	[C]	Energy production and conversion	Biological Process: cytokinin metabolic process (GO:0009690);; Molecular Function: oxidoreductase activity, acting on CH-OH group of donors (GO:0016614);; Molecular Function: cytokinin dehydrogenase activity (GO:0019139);; Molecular Function: flavin adenine dinucleotide binding (GO:0050660);; Biological Process: oxidation-reduction process (GO:0055114);;	K00279|0|gmx:100808553|K00279 cytokinin dehydrogenase [EC:1.5.99.12] | (RefSeq) cytokinin dehydrogenase 3-like	[C]	Energy production and conversion	Cytokinin dehydrogenase 1, FAD and cytokinin binding;; FAD binding domain	Cytokinin dehydrogenase 3 OS=Arabidopsis thaliana OX=3702 GN=CKX3 PE=1 SV=1	C	Energy production and conversion	cytokinin dehydrogenase 3-like [Cajanus cajan]
c92805.graph_c0	11.89	12.91	15.29	29.56	29.54	30.28	8.36923e-23	1.14006	up	--	--	Biological Process: protein polyubiquitination (GO:0000209);; Molecular Function: zinc ion binding (GO:0008270);; Cellular Component: membrane (GO:0016020);; Biological Process: protein ubiquitination involved in ubiquitin-dependent protein catabolic process (GO:0042787);; Biological Process: proteasome-mediated ubiquitin-dependent protein catabolic process (GO:0043161);; Molecular Function: ubiq…	--	[O]	Posttranslational modification, protein turnover, chaperones	Ring finger domain;; Zinc finger, C3HC4 type (RING finger);; RING-like zinc finger;; Zinc finger, C3HC4 type (RING finger);; RING-H2 zinc finger domain;; RING-type zinc-finger;; Anaphase-promoting complex subunit 11 RING-H2 finger	E3 ubiquitin-protein ligase MPSR1 OS=Arabidopsis thaliana OX=3702 GN=MPSR1 PE=1 SV=1	O	Posttranslational modification, protein turnover, chaperones	PREDICTED: E3 ubiquitin-protein ligase RING1-like [Lupinus angustifolius]
c92833.graph_c1	0.26	0	0.24	2.78	3.57	3.74	8.74752e-09	1.58211	up	--	--	--	--	--	--	--	--	--	--	hypothetical protein VIGAN_09089600 [Vigna angularis var. angularis]
c92847.graph_c0	2.52	2.51	3.63	0	0.22	0.11	1.90343e-10	-1.73917	down	--	--	--	--	--	--	--	--	S	Function unknown	uncharacterized protein FMAN_07494 [Fusarium mangiferae]
c92873.graph_c0	0.31	0.05	0.1	1.66	2.46	1.76	1.04099e-10	1.75672	up	--	--	Molecular Function: hydrolase activity (GO:0016787);;	K19356|7.84117e-13|pxb:103942160|K19356 cellulase [EC:3.2.1.4] | (RefSeq) probable endo-beta-1,4-glucanase D	--	--	Glycosyl hydrolase family 61	--	G	Carbohydrate transport and metabolism	glycoside hydrolase family 61 protein [Rhizoctonia solani 123E]
c92928.graph_c0	29.64	40.9	43.65	14.38	10.21	20.94	3.73398e-08	-1.11303	down	--	--	Molecular Function: nucleotide binding (GO:0000166);;	--	--	--	--	--	S	Function unknown	hypothetical protein TanjilG_31906 [Lupinus angustifolius]
c92934.graph_c0	6.44	6.08	7.2	2.75	1.94	1.97	1.42839e-06	-1.17488	down	[L]	Replication, recombination and repair	--	--	--	--	SOUL heme-binding protein	--	S	Function unknown	heme-binding-like protein At3g10130, chloroplastic [Vigna radiata var. radiata]
c92973.graph_c0	3.72	3.85	4.09	1.45	1.66	1.6	1.05443e-09	-1.14615	down	--	--	--	--	--	--	MULE transposase domain;; FAR1 DNA-binding domain;; SWIM zinc finger;; Transposase, Mutator family	Protein FAR1-RELATED SEQUENCE 5 OS=Arabidopsis thaliana OX=3702 GN=FRS5 PE=1 SV=1	S	Function unknown	protein FAR1-related sequence 5-like [Trifolium pratense]
c93041.graph_c0	0.28	0.53	0.04	1.76	1.49	1.87	1.04011e-06	1.36107	up	--	--	Molecular Function: GTPase activity (GO:0003924);; Molecular Function: structural constituent of cytoskeleton (GO:0005200);; Molecular Function: GTP binding (GO:0005525);; Cellular Component: cytoplasm (GO:0005737);; Cellular Component: microtubule (GO:0005874);; Biological Process: microtubule-based process (GO:0007017);;	K07375|0|ppp:PHYPADRAFT_232451|K07375 tubulin beta | (RefSeq) hypothetical protein	[Z]	Cytoskeleton	Tubulin/FtsZ family, GTPase domain;; Tubulin C-terminal domain;; Misato Segment II tubulin-like domain	Tubulin beta-1 chain OS=Cyanophora paradoxa OX=2762 GN=TUBB1 PE=2 SV=1	Z	Cytoskeleton	Tubulin beta chain AltName: Full=Beta-tubulin [Rhizoctonia solani AG-1 IB]
[truncated: 194 more rows]
