# Supplementary material for: Integrated transcriptome and small RNA sequencing analyses reveal a drought stress response network in Sophora tonkinensis
Source: BMC Plant Biol. 2021 Dec 2;21:566. doi: 10.1186/s12870-021-03334-6 (PMC8641164; doi:10.1186/s12870-021-03334-6)
Supplement: Supplementary file 6 — Additional file 6: Table S3. Known and novel miRNAs identified in the study. [file 12870_2021_3334_MOESM6_ESM.xlsx]

## Sheet: Sheet1
Table S3. Detailed information of known and novel miRNAs in Sophora tonkinensis.
(A) Known miRNAs
miRNA ID	Mature_sequence	Hit in miRbase	CK1	CK2	CK3	MDT1	MDT2	MDT3	SDT1	SDT2	SDT3
Sto-miR156a	TTTGACAGAAGATAGAGAGCAC	bcy-miR156	513.025	557.439	572.286	584.744	599.161	627.082	733.568	589.697	657.087
Sto-miR156b	CTGACAGAAGAGAGTGAGCAC	ama-miR156	475.023	510.986	521.416	438.558	455.362	431.119	586.854	421.212	599.949
Sto-miR156c	TTGACAGAAGATAGAGAGC	hbr-miR156	513.025	557.439	585.004	584.744	599.161	627.082	733.568	631.818	685.656
Sto-miR156d	TGACAGAAGAGAGTGAGCACA	bna-miR156a	475.023	510.986	508.699	438.558	455.362	431.119	586.854	421.212	571.38
Sto-miR156e	GCTCACTTCTCTCTCTGTCAGT	zma-miR156a-3p	1140.06	1161.33	686.743	1052.54	886.759	842.642	550.176	673.94	457.104
Sto-miR156f	TGACAGAAGAGAGTGAGCAC	bdi-miR156b-5p	494.024	534.213	534.134	438.558	455.362	450.715	623.533	421.212	599.949
Sto-miR156g	CTGACAGAAGATAGAGAGCAC	smo-miR156b	0	0	0	0	0	0	0	0	28.569
Sto-miR156h	GCTCACCCTCTATCTGTCAGT	zma-miR156b-3p	0	0	0	0	0	0	0	0	28.569
Sto-miR156i	GCTCACTTCTCTCTCTGTCACC	bdi-miR156b-3p	57.0028	69.6799	50.8699	29.2372	47.9329	39.1926	0	42.1212	28.569
Sto-miR156j	TGACAGAAGAGAGTGAGCATA	cca-miR156b	133.007	139.36	152.61	116.949	119.832	137.174	293.427	168.485	257.121
Sto-miR156k	GCTCACTCTCTTTCTGTCATA	aly-miR156d-3p	0	0	0	0	0	0	0	0	28.569
Sto-miR156l	GCTCACTTCTCTTTCTGTCAGC	zma-miR156d-3p	76.0037	92.9066	101.74	58.4744	95.8658	78.3853	110.035	168.485	114.276
Sto-miR156m	GCTCTCTATGCTTCTGTCATCA	stu-miR156d-3p	342.017	371.626	228.914	321.609	311.564	293.945	293.427	294.849	285.69
Sto-miR156n	GCTCACTTCTCTCTCTGTCAGC	bdi-miR156e-3p	1140.06	1161.33	686.743	1052.54	886.759	842.642	550.176	673.94	457.104
Sto-miR156o	TTGACAGAAGATAGAGAGCAC	rco-miR156f	513.025	557.439	585.004	584.744	599.161	627.082	733.568	631.818	685.656
Sto-miR156p	TGACAGAAGATAGAGAGCAC	cme-miR156f	0	0	0	0	0	0	0	0	28.569
Sto-miR156q	CTCACTTCTCTTTCTGTCAATC	stu-miR156f-3p	0	0	0	0	0	0	0	0	28.569
Sto-miR156r	CTGACAGAAGAGAGTGAGCA	stu-miR156f-5p	133.007	139.36	152.61	116.949	119.832	137.174	293.427	168.485	257.121
Sto-miR156s	GCTCACCCTCTCTCTGTCAGC	bdi-miR156g-3p	0	0	0	0	0	0	0	0	28.569
Sto-miR156t	ACAGAAGATAGAGAGCACAG	gma-miR156g	0	0	0	0	0	0	0	0	28.569
Sto-miR156u	TGCTCACTTCTCTTTCTGTCATC	mtr-miR156i-3p	0	0	0	0	0	0	0	0	28.569
Sto-miR156v	GTTGACAGAAGAGAGTGAGCAC	cme-miR156j	722.035	743.253	763.048	672.456	742.96	666.275	806.925	631.818	799.931
Sto-miR156w	TTGACAGAAGAGAGTGAGCAC	gma-miR156n	722.035	766.479	763.048	672.456	742.96	666.275	806.925	631.818	828.5
Sto-miR156x	CTGACAGAAGATAGAGAGCAT	gma-miR156r	0	0	0	0	0	0	0	0	28.569
Sto-miR156y	TGACAGAAGAGAGTGAGCACT	gma-miR156s	475.023	510.986	521.416	438.558	455.362	450.715	623.533	421.212	599.949
Sto-miR156z	ATTGGAGTGAAGGGAGCT	gma-miR156z	2394.12	2183.3	2479.91	2719.06	2420.61	2233.98	4181.34	3369.7	4028.23
Sto-miR157	GCTCTCTATGCTTCTGTCATC	aly-miR157d-3p	342.017	371.626	228.914	321.609	311.564	293.945	293.427	294.849	285.69
Sto-mirR159a	CTTGGATTGAAGGGAGCTCCC	smo-miR159	19.0009	0	25.4349	0	0	0	36.6784	0	28.569
Sto-mirR159b	ATTGGAGTGAAGGGAGCTCGA	lus-miR159a	19.0009	23.2266	38.1524	29.2372	23.9664	39.1926	73.3568	84.2424	114.276
Sto-mirR159c	CTTGGATTGAAGGGAGCTCC	mdm-miR159a	19.0009	0	25.4349	0	0	0	36.6784	0	28.569
Sto-mirR159d	TTGGATTGAAGGGAGCTCCA	pta-miR159a	19.0009	0	25.4349	0	0	0	36.6784	0	28.569
Sto-mirR159e	ATTGGAGTGAAGGGAGCTCCA	gma-miR159b-3p	4218.21	3832.4	4832.64	5438.12	4337.93	3899.67	6858.86	5433.64	6428.02
Sto-mirR159f	ATTGGATTGAAGGGAGCTCCT	cme-miR159b	285.014	209.04	241.632	233.898	239.664	235.156	403.462	210.606	485.673
Sto-mirR159g	CTTGGAGTGAAGGGAGCTCTC	vvi-miR159b	0	0	0	0	0	0	0	0	28.569
Sto-mirR159h	CTTGGATTGAAGGGAGCTCCT	zma-miR159c-3p	19.0009	0	25.4349	0	0	0	36.6784	0	28.569
Sto-mirR159i	TTTGGATTGAAGGGAGCTCCT	ath-miR159c	19.0009	23.2266	25.4349	0	0	0	36.6784	0	28.569
Sto-mirR159j	ATTGGAGTGAAGGGAGCTCCG	gma-miR159c	2394.12	2183.3	2479.91	2719.06	2420.61	2233.98	4181.34	3369.7	4028.23
Sto-mirR159k	ATTGGATTGAAGGGAGCTCCA	osa-miR159c	285.014	209.04	241.632	233.898	239.664	235.156	403.462	210.606	485.673
Sto-mirR159l	TTTGGTTTGAAGGGGGCTCTG	bdi-miR159c	0	0	0	29.2372	0	0	0	0	0
Sto-mirR159m	ATTGGATTGAAGGGAGCTCCG	osa-miR159d	285.014	209.04	241.632	233.898	239.664	235.156	403.462	210.606	485.673
Sto-mirR159n	ATTGGAGTGAAGGGAGCTCTG	mes-miR159d	57.0028	46.4533	76.3048	87.7116	95.8658	97.9816	220.07	168.485	199.983
Sto-mirR159o	TTTGGAGTGAAGGGAGCTCTG	zma-miR159h-3p	0	0	0	0	0	0	0	0	28.569
Sto-mirR160a	TGCCTGGCTCCCTGAATGCCA	ahy-miR160-5p	399.02	464.533	394.242	497.032	551.228	548.697	476.819	505.455	428.535
Sto-mirR160b	GCCTGGCTCCCTGTATGCCAT	csi-miR160	57.0028	46.4533	76.3048	58.4744	47.9329	58.7889	36.6784	42.1212	57.138
Sto-mirR160c	TGCCTGGCTCCCTGAATGCCATC	vvi-miR160b	399.02	464.533	394.242	497.032	551.228	548.697	476.819	505.455	428.535
Sto-mirR160d	TGCCTGGCTCCCTGTATGCC	gma-miR160b	57.0028	46.4533	76.3048	58.4744	47.9329	58.7889	36.6784	42.1212	57.138
Sto-mirR160e	TGCCTGGCTCCCTGTATGCCA	zma-miR160c-5p	57.0028	46.4533	76.3048	58.4744	47.9329	58.7889	36.6784	42.1212	57.138
Sto-mirR160f	TGCCTGGCTCCCTGTATGCCG	zma-miR160f-5p	19.0009	0	12.7175	0	0	19.5963	0	0	0
Sto-mirR160g	TGCCTGGCTCCCTGTATGCCATC	mes-miR160g	57.0028	46.4533	76.3048	58.4744	47.9329	58.7889	36.6784	42.1212	57.138
Sto-mirR160h	TGCCTGGCTCCCTGTATGCCATT	mes-miR160h	57.0028	46.4533	76.3048	58.4744	47.9329	58.7889	36.6784	42.1212	57.138
Sto-miR164a	TGGAGAAGCAGGGCACGTGCG	cln-miR164	76.0037	92.9066	89.0223	87.7116	71.8993	78.3853	73.3568	42.1212	85.7069
Sto-miR164b	TGGAGAAGCAGGGCACGTGCA	nta-miR164b	247.012	232.266	254.349	263.135	263.631	274.348	220.07	252.727	314.259
Sto-miR164c	TGGAGAAGCAGGGCACGTGC	gma-miR164b	247.012	255.493	267.067	263.135	263.631	274.348	220.07	252.727	314.259
Sto-miR164d	TGGAGAAGCAGGGCACGTGCT	osa-miR164d	76.0037	92.9066	89.0223	87.7116	71.8993	78.3853	73.3568	42.1212	85.7069
Sto-miR164e	TGGAGAAGCAGGGCACGTGCAA	bra-miR164e-5p	247.012	255.493	267.067	263.135	263.631	274.348	220.07	252.727	314.259
Sto-miR166a	TCGGACCAGGCTTCATTCC	pde-miR166a	0	0	12.7175	0	0	0	0	0	0
Sto-miR166b	TCGGACCAGGCTTCATTCCCGT	crt-miR166a	950.047	905.839	839.353	730.93	886.759	862.238	843.603	842.424	885.638
Sto-miR166c	GGAATGTTGTCTGGCTCGGGG	zma-miR166a-5p	0	0	12.7175	0	0	0	0	0	0
Sto-miR166d	TCTCGGACCAGGCTTCATTCC	atr-miR166b	1615.08	1532.96	1437.07	1374.15	1557.82	1489.32	1320.42	1347.88	1399.88
Sto-miR166e	TCGGACCAGGCTTCATTCCCTT	crt-miR166b	5016.25	5760.21	5939.06	4648.72	6087.48	4761.9	3997.95	4843.94	4913.86
Sto-miR166f	TCGGACCAGGCTTCATTCCTA	mtr-miR166b	1311.06	1300.69	1208.16	1052.54	1270.22	1195.38	1137.03	1221.52	1171.33
Sto-miR166g	TCGGACCAGGCTTCATTCCTT	ata-miR166c-3p	57.0028	69.6799	76.3048	29.2372	47.9329	39.1926	73.3568	42.1212	57.138
Sto-miR166h	TATATGATCTCGGACCAGGCT	gra-miR166c	57.0028	46.4533	50.8699	29.2372	23.9664	39.1926	36.6784	42.1212	85.7069
Sto-miR166i	TCGGACCAGGCTTCATTCCT	aqc-miR166c	1311.06	1300.69	1208.16	1052.54	1270.22	1195.38	1137.03	1221.52	1171.33
Sto-miR166j	TCGGACCAGGCTTCATTCCCC	stu-miR166d-3p	722.035	673.573	648.591	701.693	718.993	685.871	513.498	547.576	571.38
Sto-miR166k	TCGGACCAGGCTTCATTCCCT	csi-miR166d	5016.25	5760.21	5939.06	4648.72	6087.48	4761.9	3997.95	4843.94	4913.86
Sto-miR166l	GGAATGTTGTCTGGCTCGAGG	osa-miR166d-5p	1007.05	1138.11	1017.4	964.828	1030.56	1097.39	1247.07	1221.52	1142.76
Sto-miR166m	TCGGACCAGGCTTCATTCCC	sbi-miR166d	1615.08	1532.96	1437.07	1374.15	1557.82	1489.32	1320.42	1347.88	1399.88
Sto-miR166n	GGACCAGGCTTCATTCCCC	cpa-miR166e	722.035	673.573	648.591	701.693	718.993	685.871	513.498	547.576	571.38
Sto-miR166o	CTCGGACCAGGCTTCATTCCC	bdi-miR166e-3p	1710.08	1672.32	1576.97	1520.33	1701.62	1606.9	1393.78	1474.24	1485.59
Sto-miR166p	TCGGACCAGGCTTCATTCCTC	osa-miR166g-3p	1330.07	1323.92	1246.31	1081.78	1294.19	1214.97	1173.71	1221.52	1171.33
Sto-miR166q	TCGGACCAGGCTTCATTCCCCC	lus-miR166i	722.035	673.573	661.308	701.693	742.96	685.871	513.498	547.576	571.38
Sto-miR166r	TCGGACCAGGCTTCATTCTC	cme-miR166i	57.0028	69.6799	63.5873	29.2372	23.9664	39.1926	73.3568	42.1212	114.276
Sto-miR166s	TCGGACCAGGCTTCATTCCCG	gma-miR166j-3p	950.047	905.839	839.353	730.93	886.759	862.238	843.603	842.424	885.638
Sto-miR166t	TCCGGACCAGGCTTCATTCCC	ppt-miR166k	0	0	12.7175	0	0	0	0	0	0
Sto-miR166u	TCTCGGACCAGGCTTCATTC	gma-miR166u	1615.08	1532.96	1437.07	1403.39	1557.82	1489.32	1320.42	1347.88	1399.88
Sto-miR167a	TGAAGCTGCCAGCATGATCTT	ahy-miR167-5p	171.008	185.813	190.762	146.186	167.765	156.771	110.035	168.485	199.983
Sto-miR167b	TGAAGCTGCCAGCATGATCTGG	cca-miR167	532.026	510.986	534.134	467.795	335.53	470.312	366.784	421.212	399.966
Sto-miR167c	TGAAGCTGCCAGCATGATCTC	lus-miR167a	38.0019	46.4533	50.8699	29.2372	23.9664	39.1926	36.6784	42.1212	28.569
Sto-miR167d	GATCATGTGGCAGCCTCACC	stu-miR167a-3p	19.0009	23.2266	38.1524	29.2372	23.9664	19.5963	36.6784	0	57.138
Sto-miR167e	TGAAGCTGCCAGCATGATCTA	mdm-miR167b	38.0019	46.4533	50.8699	29.2372	47.9329	39.1926	36.6784	42.1212	57.138
Sto-miR167f	TGAAGCTGCCAGCATGATCTAA	bna-miR167b	38.0019	46.4533	50.8699	29.2372	47.9329	39.1926	36.6784	42.1212	57.138
Sto-miR167g	GATCATGTGGCAGCATCACC	stu-miR167b-3p	19.0009	23.2266	38.1524	29.2372	23.9664	19.5963	36.6784	0	57.138
Sto-miR167h	TGAAGCTGCCAGCATGATCTGA	ppe-miR167c	741.036	673.573	699.461	672.456	479.329	646.678	476.819	547.576	514.242
Sto-miR167i	TCAGATGAAGCTGCCAGCATGA	gra-miR167c	171.008	162.587	178.045	146.186	167.765	137.174	110.035	126.364	199.983
Sto-miR167j	TGAAGCTGCCAGCATGATCT	bna-miR167d	475.023	464.533	483.264	438.558	287.597	431.119	330.106	336.97	342.828
Sto-miR167k	TGAAGCTGCCAGCATGATCTG	osa-miR167e-5p	532.026	510.986	534.134	467.795	335.53	470.312	366.784	421.212	399.966
Sto-miR167l	TGAAGCTGCCAGCATGATCTGC	ata-miR167f-5p	475.023	464.533	483.264	438.558	287.597	431.119	330.106	336.97	342.828
Sto-miR167m	AGATCATGTGGCAGTTTCACC	ptc-miR167g-3p	76.0037	92.9066	89.0223	116.949	95.8658	78.3853	73.3568	84.2424	171.414
Sto-miR167n	TGAAGCTGCCAGCATGATCTTA	mdm-miR167i	171.008	162.587	178.045	146.186	167.765	137.174	110.035	126.364	199.983
Sto-miR168a	ATTCAGTTGATGCAAGGCGGGATC	aau-miR168	0	0	0	0	0	39.1926	36.6784	0	0
Sto-miR168b	TCGCTTGGTGCAGGTCGGGA	cme-miR168	266.013	278.72	254.349	233.898	239.664	235.156	183.392	210.606	171.414
Sto-miR168c	TCGCTTGGTGCAGGTCGGGAA	bra-miR168a-5p	152.007	162.587	178.045	146.186	143.799	156.771	146.714	126.364	114.276
Sto-miR168d	TCGCTTGGTGCAGGTCGGG	gma-miR168b	266.013	278.72	254.349	233.898	239.664	235.156	183.392	210.606	171.414
Sto-miR168e	TCGCTTGGTGCAGGTCGGGAC	nta-miR168c	57.0028	69.6799	76.3048	58.4744	47.9329	58.7889	73.3568	42.1212	57.138
Sto-miR168f	CCCGCCTTGCATCAACTGAAT	mtr-miR168c-3p	323.016	301.946	317.937	233.898	263.631	215.559	183.392	168.485	142.845
Sto-miR169a	CAGCCAAGAATGATTTGCCGG	vvi-miR169d	133.007	162.587	178.045	29.2372	95.8658	78.3853	110.035	84.2424	85.7069
Sto-miR169b	TAGCCAAGAATGACTTGCCGG	gma-miR169j-5p	0	0	25.4349	0	0	0	0	0	0
Sto-miR169c	CAGCCAAGAATGACTTGCCGG	gma-miR169l-5p	19.0009	69.6799	76.3048	58.4744	23.9664	19.5963	0	42.1212	0
Sto-miR171a	TTGAGCCGTGCCAATATCACG	bna-miR171a	0	0	12.7175	0	0	0	0	0	0
Sto-miR171b	GGATATTGGTACGGTTCAATC	ptc-miR171a-5p	0	0	0	0	0	19.5963	0	0	28.569
Sto-miR171c	TGATTGAGCCGTGCCAATAT	htu-miR171a	0	0	12.7175	0	0	0	0	0	0
Sto-miR171d	TGATTGAGCCGCGCCAATATC	cme-miR171a	209.01	185.813	190.762	116.949	167.765	176.367	73.3568	126.364	142.845
Sto-miR171e	TGAGCCGTGCCAATATCACGA	gma-miR171a	0	0	12.7175	0	0	0	0	0	0
Sto-miR171f	TTGAGCCGTGCCAATATCACT	smo-miR171a	0	0	12.7175	0	0	0	0	0	0
Sto-miR171g	TTGAGCCGTGCCAATATCAC	zma-miR171b-3p	0	0	12.7175	0	0	0	0	0	0
Sto-miR171h	TGATTGAGCCGCGTCAATATC	lja-miR171b	19.0009	69.6799	63.5873	0	47.9329	19.5963	73.3568	84.2424	28.569
Sto-miR171i	TGAGCCGTGCCAATATCACAT	smo-miR171b	152.007	139.36	152.61	146.186	191.732	156.771	110.035	126.364	142.845
Sto-miR171j	TTGAGCCGTGCCAATATCACA	gma-miR171c-3p	152.007	139.36	152.61	146.186	191.732	156.771	110.035	126.364	142.845
Sto-miR171k	TGAGCCGAATCAATATCACTC	lja-miR171c	38.0019	0	25.4349	0	47.9329	78.3853	146.714	84.2424	57.138
Sto-miR171l	TTGAGCCGCGCCAATATCAC	sly-miR171d	209.01	185.813	190.762	116.949	167.765	176.367	73.3568	126.364	142.845
Sto-miR171m	TTGAGCCGCGCCAATATCACT	lja-miR171d-5p	209.01	185.813	190.762	116.949	167.765	176.367	73.3568	126.364	142.845
Sto-miR171n	AGATTGAGCCGCGCCAATATC	lus-miR171f	209.01	185.813	190.762	116.949	167.765	176.367	73.3568	126.364	142.845
Sto-miR171o	TAATTGAGCCGTGCCAATATC	aqc-miR171f	0	0	12.7175	0	0	0	0	0	0
Sto-miR171p	TGATTGAGCCGTGCCAATATC	sbi-miR171k	0	0	12.7175	0	0	0	0	0	0
Sto-miR171q	CGATGTTGGTGAGGTTCAATC	gma-miR171k-5p	399.02	394.853	368.807	263.135	287.597	293.945	220.07	252.727	285.69
Sto-miR171r	AGATATTGGTACGGTTCAATC	gma-miR171o-5p	551.027	325.173	483.264	409.321	455.362	470.312	403.462	589.697	657.087
Sto-miR171s	TTGAGCCGCGTCAATATCTTA	gma-miR171p	380.019	418.08	585.004	350.846	407.43	431.119	440.141	631.818	285.69
Sto-miR172a	AGAATCTTGATGATGCTGCAT	mes-miR172a	0	0	12.7175	0	0	0	0	0	0
Sto-miR172b	GGAATCTTGATGATGCTGCAG	cme-miR172a	19.0009	23.2266	25.4349	29.2372	23.9664	19.5963	0	0	0
Sto-miR172c	AGAATCTTGATGATGCTGCAG	nta-miR172a	0	0	12.7175	87.7116	71.8993	78.3853	0	0	28.569
Sto-miR172d	GGAATCTTGATGATGCTGCA	tcc-miR172a	19.0009	23.2266	25.4349	29.2372	23.9664	19.5963	0	0	0
Sto-miR172e	TGGAATCTTGATGATGCTGCAG	csi-miR172c	19.0009	23.2266	25.4349	29.2372	23.9664	19.5963	0	0	0
Sto-miR172f	AGAATCTTGATGATGCTGCA	zma-miR172d-3p	0	0	12.7175	0	0	0	0	0	0
Sto-miR172g	TGAGAATCTTGATGATGCTGCAT	vvi-miR172d	0	0	12.7175	0	0	0	0	0	0
Sto-miR172h	GGAATCTTGATGATGCTGCAGCAG	gma-miR172e	19.0009	23.2266	25.4349	29.2372	23.9664	19.5963	0	0	0
Sto-miR172i	GGAGCACCATCAAGATTCACA	ptc-miR172h-5p	152.007	116.133	76.3048	0	47.9329	97.9816	110.035	84.2424	57.138
Sto-miR172j	GCAGCAGCATCAAGATTCACA	gma-miR172j	38.0019	23.2266	25.4349	0	23.9664	19.5963	0	42.1212	57.138
Sto-miR1863a	AGCTCTGATACCATGTTAGATTTG	cme-miR1863	19.0009	0	0	29.2372	0	0	0	0	0
Sto-miR1863b	AGCTCTGATACCATGTTAGATT	pab-miR1863	38.0019	23.2266	25.4349	87.7116	0	78.3853	220.07	42.1212	114.276
Sto-miR1863c	AGCTCTGATACCATGTTAGATTAG	osa-miR1863a	57.0028	0	0	29.2372	0	0	0	0	0
Sto-miR1863d	AGCTCTGATACCATGTTAACTGTT	osa-miR1863b	0	23.2266	0	0	0	0	0	0	0
Sto-miR1871	ATGGCTCTGATATCATGTTGGTTT	osa-miR1871	0	0	12.7175	0	0	0	0	0	0
Sto-miR2118	TTGCCGATTCCACCCATTCCT	gma-miR2118a-3p	2432.12	1997.49	2492.62	3537.7	2947.87	2665.1	1430.46	1600.61	1742.71
Sto-miR2119	TGATACACTAGCACGGATCAC	mtr-miR2199	684.034	627.119	1449.79	1111.01	695.027	764.256	1320.42	800.303	999.914
Sto-miR2218	TTGCCGATTCCACCCATTCCTA	gso-miR2218	2432.12	1997.49	2492.62	3537.7	2947.87	2665.1	1430.46	1600.61	1742.71
Sto-miR2275	AGAGTTGGAGGAAAACAAACA	ata-miR2275b-5p	0	0	0	0	23.9664	0	0	0	0
Sto-miR2592	AGGCTGGTTTAGATGAAGGTA	mtr-miR2592av	0	0	0	29.2372	0	0	36.6784	0	0
Sto-miR2637	AAATACTTCCTCTGATCACTG	mtr-miR2637	0	0	0	0	0	0	73.3568	0	0
Sto-miR2650	AACTTAAATATGTTTTCAGTCC	mtr-miR2650	19.0009	0	0	0	0	0	0	0	57.138
Sto-miR2912	TCTAGAACTCGAGATATGGGC	peu-miR2912b	19.0009	0	0	0	0	0	0	42.1212	0
Sto-miR319a	TTTGGACTGAAGGGAGCTCCT	tcc-miR319	323.016	348.4	457.829	321.609	479.329	431.119	476.819	547.576	542.811
Sto-miR319b	TTGGACTGAAGGGAGCTCC	pta-miR319	19.0009	23.2266	38.1524	29.2372	23.9664	19.5963	73.3568	0	28.569
Sto-miR319c	ATTGGACTGAAGGGAGCTCC	cpa-miR319	19.0009	23.2266	38.1524	29.2372	23.9664	19.5963	73.3568	0	28.569
Sto-miR319d	TTGGACTGAAGGGAGCTCCC	mtr-miR319a-3p	2375.12	2485.25	2861.43	2543.64	2804.07	2919.85	3264.38	3243.33	3085.45
Sto-miR319e	AGAGCTTCCTTCAGTCCACTC	mtr-miR319a-5p	19.0009	23.2266	25.4349	29.2372	0	39.1926	36.6784	0	0
Sto-miR319f	TTGGACTGAAGGGAGCTCCT	stu-miR319b	247.012	301.946	343.372	263.135	383.463	333.137	403.462	421.212	457.104
Sto-miR319g	CTTGGACTGAAGGGAGCTCC	ppt-miR319b	247.012	301.946	356.089	263.135	383.463	333.137	403.462	421.212	457.104
Sto-miR319h	TTGGACTGAAGGGAGCTCCCA	mtr-miR319c-3p	646.032	650.346	648.591	877.116	814.859	862.238	953.638	758.182	885.638
Sto-miR319i	CTTGGACTGAAGGGAGCTCCC	ppt-miR319e	665.033	650.346	699.461	877.116	862.792	921.027	1027	800.303	971.345
Sto-miR319j	TTGGACTGAAGGGAGCTCCTT	mes-miR319f	247.012	301.946	343.372	263.135	383.463	333.137	403.462	421.212	457.104
Sto-miR319k	CTTGGACTGAAGGGAGCTCCT	mes-miR319h	247.012	301.946	356.089	263.135	383.463	333.137	403.462	421.212	457.104
Sto-miR319l	TTGGACTGAAGGGAGCTCCCT	gma-miR319j	2318.11	2462.02	2836	2514.4	2756.14	2919.85	3191.02	3159.09	2999.74
Sto-miR319m	TTGGACTGAAGGGAGCTCCTTC	gma-miR319l	874.043	836.159	750.331	789.404	814.859	803.449	806.925	800.303	885.638
Sto-miR319n	TTTTGGACTGAAGGGAGCTCC	gma-miR319p	418.02	464.533	521.416	497.032	599.161	529.101	586.854	631.818	628.518
Sto-miR319o	TGGACTGAAGGGAGCTCCTTC	gma-miR319q	741.036	673.573	648.591	584.744	671.061	627.082	660.211	673.94	742.793
Sto-miR3627	TGTCGCAGGAGAGATGGCGCTA	ptc-miR3627b	38.0019	23.2266	76.3048	29.2372	23.9664	19.5963	110.035	0	28.569
Sto-miR3630a	TTTGGGAATCTCTCTGATGCAC	vvi-miR3630-3p	57.0028	46.4533	63.5873	0	23.9664	97.9816	0	84.2424	0
Sto-miR3630b	TGTGGGAATCTCTCTGATGCTT	han-miR3630-3p	798.039	789.706	1093.7	935.59	1222.29	1352.15	2200.7	1516.36	1571.29
Sto-miR390a	CGCTATCCATCCTGAGTTTC	mes-miR390	114.006	116.133	139.892	58.4744	71.8993	78.3853	110.035	42.1212	85.7069
Sto-miR390b	TAAAGCTCAGGAGGGATAGCG	atr-miR390.1	152.007	162.587	114.457	116.949	95.8658	97.9816	73.3568	84.2424	142.845
Sto-miR390c	CGCTATCCATCCTGAGTTTTA	sly-miR390a-3p	38.0019	23.2266	50.8699	0	23.9664	19.5963	36.6784	0	28.569
Sto-miR390d	CGCTATCCATCCTGAGTTTCA	lja-miR390b-3p	114.006	116.133	139.892	58.4744	71.8993	97.9816	110.035	42.1212	85.7069
Sto-miR390e	CGCTATCCATCCTGAGTTCC	ath-miR390b-3p	0	0	12.7175	0	0	0	0	0	0
Sto-miR390f	CGCTATCCATCCTGAGTTCCA	aly-miR390b-3p	0	0	12.7175	0	0	0	0	0	0
Sto-miR390g	AAGCTCAGGAGGGATAGCGCC	lus-miR390c	171.008	162.587	127.175	116.949	119.832	117.578	73.3568	84.2424	142.845
Sto-miR390h	AGCTCAGGAGGGATAGCGCC	gma-miR390e	171.008	162.587	114.457	116.949	95.8658	117.578	73.3568	84.2424	142.845
Sto-miR393	ATCATGCTATCCCTTTGGATT	ptc-miR393b-3p	0	0	12.7175	0	0	19.5963	0	0	0
Sto-miR394a	TTGGCATTCTGTCCACCTCC	ghr-miR394a	57.0028	69.6799	76.3048	87.7116	95.8658	78.3853	110.035	84.2424	114.276
Sto-miR394b	TTGGCATTCTGTCCACCTCCAT	mes-miR394c	114.006	116.133	127.175	146.186	119.832	137.174	146.714	126.364	142.845
Sto-miR395	TTGAAGTGTTTGGGGGAACTC	cme-miR395c	57.0028	92.9066	63.5873	29.2372	71.8993	39.1926	36.6784	84.2424	0
Sto-miR396a	AAGCTCAAGAAAGCTGTGGGA	ama-miR396-3p	38.0019	46.4533	50.8699	29.2372	23.9664	19.5963	73.3568	0	28.569
Sto-miR396b	TCCCACGGCTTTCTTGAACTT	pde-miR396	0	0	38.1524	29.2372	0	0	0	0	0
Sto-miR396c	TTCCACAGCTTTCTTGAACTG	ptc-miR396a	1824.09	1695.55	1844.03	1841.94	1461.95	1704.88	1943.96	2021.82	1799.85
Sto-miR396d	GTTCAATAAAGCTGTGGGAA	osa-miR396a-3p	247.012	232.266	241.632	204.66	215.698	215.559	256.749	210.606	257.121
Sto-miR396e	TTCCACAGCTTTCTTGAACGT	ppe-miR396a	114.006	92.9066	89.0223	87.7116	95.8658	97.9816	73.3568	84.2424	85.7069
Sto-miR396f	GTTCAATAAAGCTGTGGGAAG	ath-miR396a-3p	1729.08	1672.32	1589.68	1491.1	1294.19	1352.15	1393.78	1558.49	1428.45
Sto-miR396g	TTCCACAGCTTTCTTGAACTA	vvi-miR396a	684.034	673.573	585.004	497.032	479.329	548.697	623.533	547.576	485.673
Sto-miR396h	TTCCACAGCTTTCTTGAACAG	mdm-miR396a	114.006	92.9066	89.0223	87.7116	95.8658	97.9816	73.3568	84.2424	85.7069
Sto-miR396i	TTCAATAAAGCTGTGGGAAG	gma-miR396a-3p	1710.08	1625.87	1551.53	1461.86	1246.26	1332.55	1357.1	1516.36	1399.88
Sto-miR396j	GCTCAAGAAAGCTGTGGGAGA	gma-miR396b-3p	1387.07	1440.05	1526.1	1432.62	1461.95	1469.72	1283.74	1558.49	1199.9
Sto-miR396k	TTCCACAGCTTTCTTGAACT	vvi-miR396b	1482.07	1463.28	1195.44	1227.96	1270.22	1214.97	1100.35	1095.15	914.207
Sto-miR396l	GCTCAAGAAAGCTGTGGGAAA	aly-miR396b-3p	19.0009	46.4533	50.8699	29.2372	23.9664	19.5963	73.3568	0	28.569
Sto-miR396m	TTCCACAGCTTTCTTGAACTT	ata-miR396c-5p	1520.07	1532.96	1246.31	1286.44	1318.15	1234.57	1137.03	1179.39	914.207
Sto-miR396n	GTTCAATAAAGCTGTGGGAAA	bdi-miR396c-3p	247.012	232.266	241.632	204.66	215.698	215.559	256.749	210.606	257.121
Sto-miR396o	ATTCAAGAAGGTCGTGGAAAA	mtr-miR396c	0	0	0	0	0	0	0	0	28.569
Sto-miR396p	AAGAAAGCTGTGGGAGAATATGGC	gma-miR396d	0	0	12.7175	0	47.9329	19.5963	0	0	28.569
Sto-miR396q	TTCCACAGCTTTCTTGAACTGT	gma-miR396e	1805.09	1672.32	1831.32	1812.71	1437.99	1685.28	1943.96	2021.82	1771.28
Sto-miR396r	CTCAAGAAAGCTGTGGGAGA	ptc-miR396e-3p	1387.07	1440.05	1526.1	1432.62	1461.95	1469.72	1283.74	1558.49	1199.9
Sto-miR396s	TTCTTGAACTTCTTATGCATC	gma-miR396g	0	0	0	0	0	0	0	42.1212	0
Sto-miR396t	TCCACAGCTTTCTTGAACTG	gma-miR396h	1805.09	1672.32	1831.32	1812.71	1437.99	1685.28	1943.96	2021.82	1771.28
Sto-miR398a	GGGGCGAACTGAGAACACATG	zma-miR398a-5p	38.0019	0	0	0	0	0	73.3568	0	0
Sto-miR398b	TGTGTTCTCAGGTCGCCCCTG	vvi-miR398b	1045.05	1021.97	801.201	672.456	287.597	529.101	513.498	505.455	571.38
Sto-miR403a	TTAGATTCACGCACAAACTCG	bna-miR403	0	0	12.7175	0	0	0	0	0	0
Sto-miR403b	TTAGATTCACGCACAAACTTG	gma-miR403b	2128.1	1788.45	2492.62	2514.4	1509.89	1998.82	1797.24	2232.42	2171.24
Sto-miR408a	ATGCACTGCCTCTTCCCTGGC	mes-miR408	38.0019	46.4533	50.8699	58.4744	47.9329	58.7889	36.6784	42.1212	57.138
Sto-miR408b	TGCACTGCCTCTTCCCTGGCT	cca-miR408	38.0019	46.4533	50.8699	58.4744	47.9329	58.7889	36.6784	42.1212	57.138
Sto-miR408c	TGCACTGCCTCTTCCCTGGCTG	smo-miR408	38.0019	46.4533	50.8699	58.4744	47.9329	58.7889	36.6784	42.1212	57.138
Sto-miR408d	TGCACTGCCTCTTCCCTGGC	gma-miR408d	38.0019	46.4533	50.8699	58.4744	47.9329	58.7889	73.3568	42.1212	57.138
Sto-miR418	TAATGTGATGATGAAATGACG	osa-miR418	0	0	0	0	0	0	0	0	28.569
Sto-miR4388	AATCTTAGGGACCAAATTGACAGC	gma-miR4388	0	0	12.7175	0	0	0	0	0	0
Sto-miR4391	TCTCGGCAAAGAACTAAGAAGAAG	gma-miR4391	19.0009	0	25.4349	0	0	39.1926	0	0	0
Sto-miR477a	ACCTCCCTCAAAGGCTTCCAA	cme-miR477a	95.0047	116.133	127.175	87.7116	95.8658	78.3853	110.035	42.1212	285.69
Sto-miR477b	ATCTCCCTCAAAGGCTTCCA	mes-miR477f	95.0047	116.133	89.0223	87.7116	71.8993	78.3853	110.035	42.1212	257.121
Sto-miR481	AGGACCTCACTTAACAGCTTAAGC	ptc-miR481c	0	0	0	0	23.9664	0	0	0	0
Sto-miR482a	TCTTGCCAATTCCTCCCATTCC	pgi-miR482a	133.007	116.133	165.327	204.66	119.832	156.771	146.714	210.606	142.845
Sto-miR482b	TTTCCAATTCCACCCATTCCTA	stu-miR482a-3p	2413.12	1997.49	2467.19	3508.46	2923.91	2665.1	1430.46	1600.61	1742.71
Sto-miR482c	GGAATTGGTGGATTGGAAAGC	stu-miR482a-5p	0	0	0	0	0	0	36.6784	0	0
Sto-miR482d	GAATGGGCGGTTTGGGAAAGA	hbr-miR482b	969.047	1021.97	1348.05	2075.84	2540.44	2410.35	5648.47	5517.88	4799.59
Sto-miR482e	GGAATGGGCTGTTTGGGATG	ppe-miR482c-5p	22440.1	28893.9	23044.1	33915.2	36237.3	34097.6	26921.9	39973	29083.2
Sto-miR5037	AACCCTCAAAGGCTTCCACGG	mtr-miR5037b	190.009	139.36	114.457	58.4744	71.8993	39.1926	110.035	42.1212	57.138
Sto-miR5049	AATATGGATCGGAGGGAGTAC	tae-miR5049-3p	0	23.2266	0	0	0	0	36.6784	0	57.138
Sto-miR5162	AAATGACCAAAATACCCCTAGAAC	osa-miR5162	0	0	0	0	0	19.5963	0	0	0
Sto-miR5213	TACGTGTGTCTTCACCTCTGAA	mtr-miR5213-5p	19.0009	0	25.4349	0	0	0	0	0	0
Sto-miR5225	CCTGTCGTAGGAGAGATGACGC	gma-miR5225	5263.26	6619.59	5671.99	3216.09	3019.77	3527.34	2494.13	2948.49	2342.66
Sto-miR5234	TTTTGTTGTGGATGGCAGAAG	mtr-miR5234	38.0019	0	63.5873	0	23.9664	19.5963	110.035	0	0
Sto-miR5272	GAATTGATTTATGTTTGGATACAC	mtr-miR5272b	0	23.2266	25.4349	0	23.9664	19.5963	0	42.1212	0
Sto-miR5287a	TGCTTATATTAGTGACCGGAGGAT	mtr-miR5287a	19.0009	46.4533	12.7175	0	23.9664	19.5963	0	42.1212	0
Sto-miR5287b	TGCTTATAATAGTGATCGGAGGGT	mtr-miR5287b	570.028	394.853	330.654	380.084	407.43	293.945	366.784	505.455	142.845
Sto-miR5288	CAGCATTGAAGAACATAGGGATTA	mtr-miR5288	19.0009	0	12.7175	0	0	0	0	0	0
Sto-miR5290	AATTTGGAGAGAGATAGACACATA	mtr-miR5290	0	0	0	0	0	0	36.6784	0	0
Sto-miR5291	GTTTGATGGATGGATTGGATGGAT	mtr-miR5291b	57.0028	23.2266	38.1524	58.4744	0	39.1926	110.035	42.1212	28.569
Sto-miR5293	GATGAAGAAGTGGAAGGAAGAAGA	mtr-miR5293	0	0	0	0	23.9664	0	0	42.1212	0
Sto-miR5298a	TGGATATGATATGAAGATGAAGAA	mtr-miR5298a	0	0	0	0	0	0	0	0	28.569
Sto-miR5377	CTGAAGGATCGATGTAGAATGCT	gma-miR5377	0	0	0	0	0	0	0	42.1212	0
Sto-miR5658	ATGATGATGATGATGATGAAA	ath-miR5658	0	0	0	0	0	19.5963	0	0	0
Sto-miR5720	TTGTGATTTGGTTGGAATATC	bra-miR5720	0	0	0	0	0	0	0	42.1212	0
Sto-miR5770	TTAGGACTATGGTTTGGACAA	gma-miR5770b	0	46.4533	38.1524	29.2372	0	0	0	0	28.569
Sto-miR5778	CGACGAACTCTTCGTCGGCATC	gma-miR5778	0	0	0	0	23.9664	0	0	0	0
Sto-miR5799	AAGACGAATAATCAAACGTTGGAC	osa-miR5799	0	0	12.7175	0	0	0	0	0	0
Sto-miR6034	TCTGATGTATATAGCTTTGGG	bna-miR6034	19.0009	0	38.1524	0	0	58.7889	0	0	0
Sto-miR6143	CAGCACTGTATTGAACATGA	pgi-miR6143b-3p	0	0	0	0	0	0	0	0	28.569
Sto-miR6174	ATGCTAAGCTGTCAGACTTTG	hbr-miR6174	0	0	0	0	0	0	0	0	28.569
Sto-miR6178	CACGGAACTGGGCGGTTGCACT	hvu-miR6178	0	0	25.4349	0	0	19.5963	0	0	0
Sto-miR6182	TGAGTGTGTGATGGATGGCTTT	hvu-miR6182	57.0028	23.2266	12.7175	0	23.9664	19.5963	36.6784	126.364	0
Sto-miR6232	GTCGCTTTGACTTTTTTGGTACAT	sbi-miR6232a-5p	0	0	25.4349	0	0	0	0	0	28.569
Sto-miR6257	TCTTAACTGTTGGATTAGGCT	ppe-miR6257	19.0009	0	0	0	0	0	0	0	0
Sto-miR6300	GTCGTTGTAGTATAGTGG	gma-miR6300	0	0	0	58.4744	0	39.1926	0	0	28.569
Sto-miR6483	TATTGTAGAAATTTTCAGGATC	hbr-miR6483	0	0	0	0	47.9329	0	0	0	0
Sto-miR6485	TAGGATGTAGAAGAGCATAA	hbr-miR6485	19.0009	23.2266	50.8699	58.4744	95.8658	156.771	36.6784	0	28.569
Sto-miR7504	AAGAGAAAAAATCGGATTTATCAT	gra-miR7504c	0	0	0	0	0	19.5963	0	0	0
Sto-miR7777	CTTTGGTTGGGTAGAACTACC	bdi-miR7777-5p.1	0	23.2266	0	0	0	0	0	0	0
Sto-miR7814	TAGATTGTTTTTATGCTTTGA	ptc-miR7814	0	0	0	0	0	19.5963	0	0	0
Sto-miR7831	TACATGTAGAGACCACCAAAC	ptc-miR7831	0	0	12.7175	0	0	0	0	0	0
Sto-miR8021	ATTCAAGGCTCAAACTCGAGACCT	stu-miR8021	0	0	0	0	0	0	0	42.1212	0
Sto-miR8175	GATCCCCGGCAACGGCGCCA	ath-miR8175	38.0019	23.2266	12.7175	0	23.9664	0	36.6784	42.1212	57.138
Sto-miR829	AGCTCTGATACCAAATGATGGAAT	ath-miR829-3p.1	0	46.4533	0	0	0	0	0	0	0
Sto-miR845a	TAGCTCTGATACCAATTGATA	vvi-miR845b	0	0	0	0	0	0	0	0	28.569
Sto-miR845b	TCGCTCTGATACCAAATTGATG	ath-miR845b	0	0	0	0	0	0	0	0	28.569
Sto-miR8741	TAGCACTGAAGATGATGATGG	gra-miR8741	0	23.2266	0	0	0	0	0	0	0
Sto-miR9408	CAACAGTCTCAGGATGGAAAA	bra-miR9408-5p	0	23.2266	0	0	0	0	0	0	0
Sto-miR9666	CGGTTGGGCTGTATGATGGCGA	tae-miR9666b-3p	0	0	0	0	23.9664	0	0	0	0
Sto-miR9743	AGAGAGTGCTTTGAAGAAAATGCC	gma-miR9743	0	0	0	0	0	0	0	42.1212	0
Sto-miR9751	GTAATTTTAAACCTAAACCCTAAA	gma-miR9751	19.0009	0	0	0	0	0	0	0	0
Sto-miR9764	TGGATACACTCTTACTTTCTC	gma-miR9764	0	0	12.7175	0	23.9664	0	73.3568	42.1212	114.276
(B) novel miRNAs
miRNA ID	Mature_sequence	Unigene ID	CK1	CK2	CK3	MDT1	MDT2	MDT3	SDT1	SDT2	SDT3
unconservative_c107581.graph_c0_13678	ACAUUUACUGCAUUUGCACCA	c107581.graph_c0	817.04	673.573	928.375	1608.05	1246.26	1234.57	916.96	968.788	914.207
unconservative_c98521.graph_c0_46983	UCUUCUGCUUUUCAUUUUCUUA	c98521.graph_c0	19.0009	0	25.4349	87.7116	95.8658	97.9816	73.3568	252.727	85.7069
unconservative_c96239.graph_c0_44305	UUGUCUGGUGUUUCAAUUUCUAUC	c96239.graph_c0	19.0009	0	0	0	23.9664	19.5963	0	0	28.569
unconservative_c107004.graph_c2_12224	UGUUAUUAAACUCGGACCGGACCG	c107004.graph_c2	152.007	116.133	89.0223	204.66	239.664	176.367	293.427	126.364	142.845
unconservative_c90336.graph_c0_39562	GAGGCCUAAAGCAAAUUUUGAGUG	c90336.graph_c0	171.008	139.36	12.7175	146.186	143.799	156.771	36.6784	84.2424	142.845
unconservative_c110474.graph_c0_22733	UGGGAGUUUUUUAAACAAUGAAGU	c110474.graph_c0	38.0019	23.2266	38.1524	116.949	23.9664	78.3853	110.035	42.1212	114.276
unconservative_c89048.graph_c0_38802	UGGUCUAGUAAUACUGUU	c89048.graph_c0	57.0028	23.2266	50.8699	29.2372	23.9664	39.1926	36.6784	42.1212	57.138
unconservative_c100425.graph_c0_499	UUAACGUCAGGAUUUAACAUCGGU	c100425.graph_c0	133.007	255.493	203.479	204.66	359.497	195.963	146.714	294.849	171.414
unconservative_c102373.graph_c0_3511	AUUGGUUGUGUCUAAUGGUGAGGU	c102373.graph_c0	76.0037	46.4533	178.045	233.898	47.9329	195.963	73.3568	42.1212	171.414
unconservative_c98036.graph_c0_46385	GGAAUGCUGUCUGGUCCAAGG	c98036.graph_c0	494.024	650.346	597.721	847.879	575.195	391.926	1247.07	463.333	942.776
unconservative_c50371.graph_c0_29657	GUUCAAAAUCGUGGUUAAUGACGU	c50371.graph_c0	551.027	371.626	521.416	847.879	838.826	744.66	586.854	968.788	428.535
unconservative_c104063.graph_c0_6338	CUUUACGGCUUUUAGGGAGAA	c104063.graph_c0	152.007	46.4533	63.5873	175.423	47.9329	97.9816	73.3568	84.2424	314.259
unconservative_c101842.graph_c0_2706	CAGGACCUGAUGGAUUCCAUC	c101842.graph_c0	76.0037	92.9066	38.1524	29.2372	0	19.5963	0	0	0
unconservative_c64056.graph_c0_31187	AAGUGUCACGUCGAAUUUUGAGGU	c64056.graph_c0	171.008	69.6799	25.4349	87.7116	95.8658	137.174	36.6784	84.2424	57.138
unconservative_c115508.graph_c0_28242	AUGUUGAGUUUGGUUAAUAUUUGG	c115508.graph_c0	0	23.2266	50.8699	29.2372	0	19.5963	0	0	0
unconservative_c99912.graph_c0_48797	GGGUACUGGUUAAGGAAUCA	c99912.graph_c0	76.0037	69.6799	38.1524	0	23.9664	0	0	84.2424	114.276
unconservative_c87914.graph_c0_38101	UUUUUAUGUCAAGAUUUGUACUGG	c87914.graph_c0	38.0019	46.4533	12.7175	29.2372	0	19.5963	0	42.1212	0
unconservative_c92917.graph_c1_41281	GACGACGACGCUACUCUUGU	c92917.graph_c1	0	23.2266	76.3048	0	23.9664	19.5963	0	42.1212	0
unconservative_c110760.graph_c0_25825	UGUGUUUCCAAUCUUUUACAA	c110760.graph_c0	399.02	418.08	508.699	526.27	455.362	235.156	403.462	252.727	514.242
unconservative_c90100.graph_c0_39398	GUGGAUUGGCAGACGUUGCUA	c90100.graph_c0	285.014	232.266	267.067	263.135	143.799	156.771	146.714	252.727	142.845
unconservative_c106032.graph_c0_10125	UAAAUAAAUGAGUCAAGCUUGAGC	c106032.graph_c0	114.006	69.6799	89.0223	116.949	71.8993	78.3853	0	42.1212	0
unconservative_c82803.graph_c0_35586	AGUGAGUCUGAUUGUAAAGCGAGC	c82803.graph_c0	114.006	92.9066	165.327	116.949	191.732	117.578	183.392	463.333	171.414
unconservative_c107505.graph_c1_13468	UUAAUUGGUAUGCACUGUCAGUGU	c107505.graph_c1	247.012	371.626	470.546	555.507	407.43	235.156	513.498	1179.39	371.397
unconservative_c96887.graph_c0_45173	ACAACUCUAUGGACAACUUCACUG	c96887.graph_c0	95.0047	185.813	101.74	58.4744	167.765	195.963	110.035	505.455	57.138
unconservative_c108779.graph_c0_16472	GUAGAUCUGGAUGGGAACCCCAUUA	c108779.graph_c0	1102.05	1184.56	445.111	643.218	647.094	627.082	550.176	1010.91	285.69
unconservative_c99684.graph_c0_48501	ACAGGAAAUAGAAUGAAAACAAGG	c99684.graph_c0	418.02	441.306	254.349	526.27	575.195	391.926	440.141	631.818	314.259
unconservative_c107465.graph_c0_13323	GAUCUUGAUCCGGUUUAGUAGGGA	c107465.graph_c0	19.0009	0	0	116.949	0	0	146.714	84.2424	0
unconservative_c99060.graph_c0_47653	UUGCUGGUAAUGUAGUGUGGAGAUU	c99060.graph_c0	3553.17	2856.88	3204.8	4736.43	4002.4	4056.44	5208.33	7202.73	3314
unconservative_c107605.graph_c1_13722	CUUAGGGCACUGGUUAGCAAGACC	c107605.graph_c1	1368.07	1579.41	585.004	760.167	958.658	1900.84	806.925	1895.46	657.087
unconservative_c92431.graph_c2_40868	UCGGGUUUUGUAGUAAAAAACA	c92431.graph_c2	38.0019	92.9066	63.5873	146.186	191.732	58.7889	73.3568	126.364	0
unconservative_c102554.graph_c0_3796	UGAAGGAAAUGAUGGAAACAAGACA	c102554.graph_c0	38.0019	23.2266	50.8699	29.2372	47.9329	0	73.3568	0	0
unconservative_c62817.graph_c0_31090	CGUUCCUCACUCGGCAGUAGAC	c62817.graph_c0	1425.07	1695.55	1551.53	4502.53	4601.56	3684.11	0	0	0
unconservative_c108611.graph_c1_16008	GAUUAAUUAUGUUCAGUGGAUAGU	c108611.graph_c1	38.0019	46.4533	25.4349	87.7116	71.8993	19.5963	110.035	0	0
unconservative_c101972.graph_c3_2908	GUGACUGUGCCUUCGGGA	c101972.graph_c3	266.013	441.306	165.327	175.423	47.9329	137.174	293.427	42.1212	342.828
unconservative_c105208.graph_c0_8448	GUUGCAUUGCGGCCGUAACACGUG	c105208.graph_c0	190.009	139.36	101.74	58.4744	47.9329	235.156	220.07	421.212	199.983
unconservative_c109064.graph_c1_17381	AAAUUAUAGGACAUUGACAAGUU	c109064.graph_c1	114.006	116.133	114.457	58.4744	95.8658	19.5963	110.035	42.1212	114.276
unconservative_c101506.graph_c0_2094	GUCUGUGUCCUGGCCUGAACAUA	c101506.graph_c0	19.0009	23.2266	76.3048	0	47.9329	58.7889	256.749	126.364	28.569
unconservative_c77640.graph_c0_33941	UGUCGUGAUCGUGAACAAUGAAGC	c77640.graph_c0	0	0	0	146.186	23.9664	58.7889	146.714	42.1212	0
unconservative_c101460.graph_c0_2044	UGAUCUUUUGUCUCAACGCUUU	c101460.graph_c0	19.0009	23.2266	25.4349	0	119.832	58.7889	0	0	0
unconservative_c93877.graph_c0_42124	UAAGAGAAAUGCUAGUAACACACU	c93877.graph_c0	133.007	139.36	89.0223	321.609	167.765	78.3853	146.714	84.2424	257.121
unconservative_c105968.graph_c0_10012	AGAAAGAAGUCUGAAGUAAAUUACU	c105968.graph_c0	532.026	371.626	406.959	584.744	527.262	725.064	696.89	884.546	371.397
unconservative_c96639.graph_c2_44814	GGUUCUCGGUAGCGAACACAGA	c96639.graph_c2	38.0019	46.4533	0	0	23.9664	176.367	0	210.606	28.569
unconservative_c80228.graph_c0_34697	CUGUUUUCAAAGAUUUGUAUG	c80228.graph_c0	76.0037	46.4533	38.1524	29.2372	23.9664	78.3853	36.6784	126.364	0
unconservative_c74072.graph_c0_32986	AAUGUUCUUAGAGCACUGAUUAGC	c74072.graph_c0	57.0028	0	38.1524	0	71.8993	0	0	42.1212	0
unconservative_c73367.graph_c0_32798	UGGCUUGAGCCUGAUCUAUUACUU	c73367.graph_c0	95.0047	116.133	38.1524	0	71.8993	39.1926	110.035	42.1212	0
unconservative_c105227.graph_c1_8496	UUUUUGUGAAACUCGAUUGACCCG	c105227.graph_c1	551.027	325.173	356.089	438.558	599.161	372.33	183.392	294.849	314.259
unconservative_c108796.graph_c0_16548	AGGACUUAGAUCUAAAUGACCUUU	c108796.graph_c0	152.007	139.36	152.61	116.949	167.765	156.771	146.714	126.364	28.569
unconservative_c108509.graph_c0_15761	UACUGAUAGGUCUUUAUGCUU	c108509.graph_c0	38.0019	46.4533	0	29.2372	23.9664	39.1926	0	0	85.7069
unconservative_c107204.graph_c2_12647	UUAAGAAGAGUGUGAUGAAGA	c107204.graph_c2	95.0047	139.36	127.175	58.4744	71.8993	156.771	146.714	294.849	85.7069
unconservative_c61463.graph_c0_30991	UUCCCACUUCUUUCAAACAGA	c61463.graph_c0	3154.15	2717.52	3064.91	2397.45	2085.08	1665.69	1907.28	1053.03	1914.12
unconservative_c97548.graph_c0_45789	UUCCCAAAGCCGCCCAUUCCGA	c97548.graph_c0	17822.9	16281.9	20055.4	23594.4	29023.4	23162.8	17935.7	20639.4	21855.3
unconservative_c98875.graph_c1_47395	GCUCAACUGAUCAUAACCGAAU	c98875.graph_c1	114.006	139.36	38.1524	0	71.8993	78.3853	220.07	168.485	0
unconservative_c93819.graph_c1_42050	ACUAUCCUUAGAGCACUUGUUAGC	c93819.graph_c1	2451.12	2229.76	1958.49	3362.28	3091.67	2959.04	3301.06	3664.55	1799.85
unconservative_c60486.graph_c0_30874	AAGGACUAAAGUGAUGUCGACUUU	c60486.graph_c0	38.0019	46.4533	12.7175	58.4744	71.8993	97.9816	0	0	0
unconservative_c98780.graph_c0_47310	GAGUUCCCUUCGCUCCAAGUC	c98780.graph_c0	2964.15	2276.21	3103.06	2046.6	2133.01	2233.98	3484.45	2780	3713.97
unconservative_c99075.graph_c1_47658	GCUAGGAUUGGUUGAACAACACA	c99075.graph_c1	57.0028	23.2266	38.1524	0	47.9329	58.7889	256.749	0	28.569
unconservative_c64238.graph_c0_31214	AGUUAAUGAUGUAUUGAAUUUGGU	c64238.graph_c0	133.007	92.9066	38.1524	29.2372	71.8993	78.3853	0	42.1212	0
unconservative_c95646.graph_c0_43686	AUUGUGGCGGGAAAGAAGAUG	c95646.graph_c0	209.01	69.6799	25.4349	204.66	191.732	215.559	330.106	210.606	171.414
unconservative_c88230.graph_c0_38279	GGCUCUGUUGGCUUCUCUAUG	c88230.graph_c0	38.0019	0	38.1524	29.2372	0	19.5963	0	126.364	57.138
unconservative_c62143.graph_c1_31033	UGGCUACAUUGGGCUCUCUUC	c62143.graph_c1	456.022	418.08	394.242	233.898	455.362	509.504	513.498	294.849	257.121
unconservative_c104928.graph_c0_7948	AAUGUCCUUAGGGUACUGGUUAGC	c104928.graph_c0	209.01	185.813	216.197	116.949	167.765	274.348	293.427	505.455	199.983
unconservative_c94436.graph_c0_42547	UUCAGAUCUGUUGGUACAAUGAGC	c94436.graph_c0	95.0047	69.6799	25.4349	87.7116	23.9664	97.9816	0	42.1212	85.7069
unconservative_c96932.graph_c0_45219	GCCUCUGAGGAUGAUCAGAA	c96932.graph_c0	19.0009	23.2266	12.7175	29.2372	71.8993	39.1926	36.6784	0	28.569
unconservative_c110121.graph_c0_20783	CAAGAGUAGAGCUCCAAGAAAGGG	c110121.graph_c0	323.016	487.76	190.762	204.66	263.631	97.9816	256.749	294.849	171.414
unconservative_c105450.graph_c0_8973	CCAACCGUUGUAGAAAGACU	c105450.graph_c0	874.043	998.746	661.308	497.032	910.725	1038.6	2164.03	2653.64	1599.86
unconservative_c81769.graph_c0_35224	UUAUGCACAGACUCACAGAAC	c81769.graph_c0	57.0028	0	76.3048	0	47.9329	39.1926	0	42.1212	0
unconservative_c93254.graph_c0_41575	UAACGAGGAGUGUGAACAGGU	c93254.graph_c0	152.007	185.813	114.457	175.423	95.8658	58.7889	146.714	210.606	28.569
unconservative_c109854.graph_c0_19746	GAUUGGAUGUAUGUGUAAAAGAGU	c109854.graph_c0	114.006	185.813	89.0223	263.135	191.732	117.578	220.07	210.606	199.983
unconservative_c109442.graph_c0_18457	UAGUAUGGAUAUGCGAAGUGU	c109442.graph_c0	76.0037	139.36	190.762	233.898	95.8658	176.367	0	84.2424	142.845
unconservative_c105237.graph_c0_8518	AUAAGGGAUCAAGUUGAAUAAAUU	c105237.graph_c0	361.018	348.4	241.632	146.186	455.362	156.771	403.462	463.333	199.983
unconservative_c115470.graph_c0_28237	GAAGAUCUGUGGAAGCUAUUUCUC	c115470.graph_c0	171.008	116.133	38.1524	263.135	311.564	176.367	110.035	210.606	228.552
unconservative_c48994.graph_c0_29448	UUGUCGCAGGAGAGAUAGCACC	c48994.graph_c0	931.046	905.839	1093.7	1198.73	1198.32	1587.3	440.141	547.576	742.793
unconservative_c93859.graph_c0_42103	AGGAAACUGGAAACAAAGCA	c93859.graph_c0	133.007	139.36	114.457	263.135	119.832	137.174	256.749	168.485	228.552
unconservative_c84793.graph_c0_36597	UAAGGAAUAUAAAAGAAACAAGUU	c84793.graph_c0	19.0009	0	12.7175	87.7116	119.832	0	0	0	0
unconservative_c107878.graph_c0_14296	AAAGUGAGAAAGUAAGGGUGUAUC	c107878.graph_c0	171.008	232.266	178.045	380.084	431.396	274.348	183.392	168.485	114.276
unconservative_c104540.graph_c2_7285	CCACAAAGUUAGAGGAUCAGGAUC	c104540.graph_c2	57.0028	185.813	76.3048	0	143.799	19.5963	110.035	336.97	28.569
unconservative_c107473.graph_c0_13343	UUAUUUGGGUACUUGAUUAGCGCU	c107473.graph_c0	0	23.2266	12.7175	58.4744	95.8658	19.5963	0	84.2424	0
unconservative_c99816.graph_c2_48680	AACGUGAUUUUAGUAAAAAUA	c99816.graph_c2	152.007	278.72	127.175	204.66	167.765	176.367	183.392	294.849	28.569
unconservative_c110743.graph_c0_25632	UUUUUCUAUCCUGUGCAAUUUUGC	c110743.graph_c0	513.025	603.893	317.937	526.27	479.329	568.293	696.89	673.94	199.983
unconservative_c105400.graph_c1_8849	UUUCCUGUAUUCACUGCAUUC	c105400.graph_c1	1881.09	2113.62	2429.04	3216.09	3331.34	2057.61	3741.2	4001.52	3513.98
unconservative_c132658.graph_c0_29010	AGUGUAGCUUUUGAAACAAGA	c132658.graph_c0	0	0	12.7175	0	119.832	39.1926	110.035	126.364	28.569
unconservative_c98158.graph_c0_46561	UCAGAUCUGAACAUCAAAUCUC	c98158.graph_c0	532.026	510.986	343.372	233.898	359.497	235.156	183.392	421.212	285.69
unconservative_c98078.graph_c1_46467	CGUAACUAUUGCUGUGGCUUU	c98078.graph_c1	133.007	46.4533	63.5873	0	23.9664	19.5963	110.035	168.485	0
unconservative_c99211.graph_c0_47826	GCUCACCCUCUUUCUGUCACC	c99211.graph_c0	2660.13	2717.52	3064.91	2397.45	2133.01	2077.21	2310.74	2316.67	3285.43
unconservative_c107956.graph_c0_14463	ACUGUGUUCCCUUGAUUAAAG	c107956.graph_c0	1520.07	1300.69	1093.7	1374.15	1318.15	1038.6	1283.74	1221.52	914.207
unconservative_c110722.graph_c0_25334	UUGUGCCAUUGAUCUGAUA	c110722.graph_c0	16017.8	18140	10224.8	17425.4	13852.6	16676.5	18706	15879.7	17741.3
unconservative_c64238.graph_c0_31215	AAUGACGUGUUGAAUUUGAUU	c64238.graph_c0	285.014	92.9066	63.5873	263.135	23.9664	137.174	293.427	463.333	171.414
unconservative_c94203.graph_c0_42359	AAUGUAGGCUCACUAUUGGCAAGG	c94203.graph_c0	0	69.6799	25.4349	0	95.8658	78.3853	73.3568	0	0
unconservative_c109352.graph_c0_18185	UGUAGAUGAUGUUGUCCUGAUACC	c109352.graph_c0	513.025	325.173	470.546	701.693	407.43	627.082	660.211	1263.64	485.673
unconservative_c108137.graph_c0_14900	CAUAUAGAUUAGACUCCUCUCAGG	c108137.graph_c0	19.0009	0	12.7175	58.4744	23.9664	0	183.392	0	0
unconservative_c106900.graph_c0_11970	GACAGAUCAUGUGGCAGCUUCACC	c106900.graph_c0	323.016	278.72	165.327	350.846	71.8993	78.3853	440.141	505.455	257.121
unconservative_c106995.graph_c0_12212	UCUGGGACUGUAUAUUUGAUUACU	c106995.graph_c0	95.0047	69.6799	25.4349	29.2372	0	19.5963	0	0	0
unconservative_c101260.graph_c0_1713	CUUUGGGCUGUAAGGAACUCC	c101260.graph_c0	0	92.9066	38.1524	58.4744	47.9329	78.3853	146.714	0	0
unconservative_c98373.graph_c0_46787	UUUCCAAUAGGAUUAUGACAUGUA	c98373.graph_c0	893.044	929.066	648.591	1520.33	742.96	960.219	843.603	1137.27	599.949
unconservative_c103902.graph_c0_6045	GUUCAGUGGAUGGUUAAUGAGUU	c103902.graph_c0	1064.05	696.799	1030.11	877.116	1581.79	881.834	1247.07	1305.76	1428.45
unconservative_c108069.graph_c0_14800	AGGAAAGAGAUAGAAGAGU	c108069.graph_c0	0	0	89.0223	175.423	23.9664	0	110.035	126.364	57.138
unconservative_c106885.graph_c0_11950	UUUAAAUAAGUUUUUAGUCUCUGC	c106885.graph_c0	57.0028	23.2266	12.7175	58.4744	143.799	19.5963	220.07	210.606	28.569
unconservative_c106997.graph_c0_12213	CUAUUUAAUUGUCGGUAUUUAGAU	c106997.graph_c0	19.0009	0	50.8699	146.186	0	0	0	0	0
unconservative_c102917.graph_c0_4319	GACUUAGAUACUGCUAGAUAUGGC	c102917.graph_c0	798.039	859.386	546.851	877.116	671.061	666.275	513.498	800.303	314.259
unconservative_c108052.graph_c1_14733	UGAUGAUUUGGAGUAACUCUUU	c108052.graph_c1	342.017	487.76	330.654	233.898	335.53	39.1926	73.3568	126.364	114.276
unconservative_c93779.graph_c0_42031	CAACAACUGUGUUCGACG	c93779.graph_c0	0	0	0	29.2372	47.9329	19.5963	110.035	0	0
unconservative_c69484.graph_c0_31987	AAAUGUUGGCUGGACGGUCCG	c69484.graph_c0	304.015	394.853	305.219	233.898	718.993	431.119	513.498	294.849	342.828
unconservative_c91406.graph_c0_40139	GGGCAUGUGAUGAAUCUCAUG	c91406.graph_c0	4921.24	5016.96	4692.75	6987.69	4050.33	8132.47	11627.1	12467.9	9913.44
unconservative_c108718.graph_c0_16303	AUUUUCCAAUAGAAUUAAGACAUG	c108718.graph_c0	3648.18	3716.26	2378.17	4239.39	2396.64	2331.96	2567.49	4127.88	2742.62
unconservative_c99426.graph_c1_48172	AUGUUAUGAUGUAAGAGUUAGAGU	c99426.graph_c1	57.0028	23.2266	38.1524	58.4744	23.9664	19.5963	0	0	0
unconservative_c106133.graph_c5_10329	UUUCUCACUUUACACUUUUGC	c106133.graph_c5	152.007	185.813	114.457	233.898	95.8658	156.771	73.3568	0	0
unconservative_c95684.graph_c1_43752	UCAAUAGGUCUAUAGGUUACAAGU	c95684.graph_c1	1729.08	1834.91	1017.4	1403.39	1126.42	1332.55	1430.46	1221.52	1199.9
unconservative_c94024.graph_c1_42227	ACUGUCAAUGUAUAACAAUUAAAC	c94024.graph_c1	95.0047	139.36	101.74	175.423	47.9329	19.5963	73.3568	210.606	257.121
unconservative_c108775.graph_c0_16453	CCGAUGUUGGACUACCUCCAGAUG	c108775.graph_c0	133.007	185.813	63.5873	175.423	71.8993	78.3853	110.035	126.364	0
unconservative_c108238.graph_c0_15113	GAAGAAUACGGAUUUGUGCU	c108238.graph_c0	570.028	557.439	546.851	760.167	790.893	862.238	880.282	884.546	514.242
unconservative_c101202.graph_c0_1610	GUGUGAUCUUAUAUGAAUAUAUG	c101202.graph_c0	456.022	371.626	279.784	438.558	239.664	235.156	476.819	252.727	485.673
unconservative_c107956.graph_c0_14462	UUAACCAAGGAAAUCAUAGUUG	c107956.graph_c0	3553.17	4204.02	5684.71	9355.9	6351.11	6016.07	7078.93	6865.76	5370.97
unconservative_c94979.graph_c0_43045	AUUCACUAUAGAUAUGACU	c94979.graph_c0	76.0037	0	0	0	0	0	0	0	0
